# Supplementary material for: Drought Tolerance Conferred to Sugarcane by Association with Gluconacetobacter diazotrophicus: A Transcriptomic View of Hormone Pathways
Source: PLoS One. 2014 Dec 9;9(12):e114744. doi: 10.1371/journal.pone.0114744 (PMC4260876; doi:10.1371/journal.pone.0114744)
Supplement: Table S1 — Pageman gene set enrichment analysis using Bin-wise Wilcoxon test with Benjamini-Hochberg FDR multiple testing correction (ora cutoff = 1.0). (XLSX) [file pone.0114744.s003.xlsx]

## Sheet: S1_Pageman gene set enrichment
Table S1. Pageman gene set enrichment analysis using Bin-wise Wilcoxon test with Benjamini-Hochberg FDR multiple testing correction (ora cutoff = 1.0).*
		Drought		Bacteria & Drought
Bin Code	Bin Name	Root	Shoot	Root	Shoot
1	PS	-3.15669	n.s.	5.09079	-3.82122
1.1	- lightreaction	-2.93954	n.s.	5.73157	-3.82122
1.1.1	- lightreaction.photosystem II	-2.93152	n.s.	3.10465	n.s.
1.1.1.1	- lightreaction.photosystem II.LHC-II	n.s.	n.s.	2.47616	n.s.
1.1.1.2	- lightreaction.photosystem II.PSII polypeptide subunits	-1.96996	n.s.	n.s.	n.s.
1.1.2	- lightreaction.photosystem I	-1.9986	n.s.	3.99215	-2.61395
1.1.2.2	- lightreaction.photosystem I.PSI polypeptide subunits	-1.97541	n.s.	3.18652	-2.29387
2	major CHO metabolism	n.s.	-4.66251	n.s.	n.s.
2.1	- synthesis	n.s.	-4.43827	n.s.	n.s.
2.1.1	- synthesis.sucrose	n.s.	-3.21048	n.s.	n.s.
2.1.1.1	- synthesis.sucrose.SPS	n.s.	-3.21048	n.s.	n.s.
2.1.2	- synthesis.starch	n.s.	-2.73231	n.s.	n.s.
2.1.2.2	- synthesis.starch.starch synthase	n.s.	-2.0412	n.s.	n.s.
2.2	- degradation	n.s.	-2.17045	n.s.	n.s.
2.2.1.3.3	- sucrose.invertases.vacuolar	n.s.	n.s.	n.s.	2.37239
2.2.2	- degradation.starch	n.s.	-2.31693	n.s.	n.s.
2.2.2.1	- degradation.starch.starch cleavage	n.s.	n.s.	n.s.	2.0937
3	minor CHO metabolism	n.s.	-4.03247	n.s.	4.08775
3.2	- trehalose	n.s.	-2.6846	n.s.	n.s.
3.2.1	- trehalose.TPS	n.s.	-3.01727	n.s.	2.77372
3.2.3	- trehalose.potential TPS/TPP	n.s.	-2.25313	n.s.	3.03547
3.5	- others	n.s.	2.21237	n.s.	n.s.
3.6	- callose	n.s.	-5.44567	n.s.	n.s.
9	mitochondrial electron transport / ATP synthesis	n.s.	n.s.	2.32799	n.s.
9.7	- cytochrome c oxidase	n.s.	2.21703	n.s.	n.s.
10	cell wall	n.s.	-7.01337	-5.62749	n.s.
10.2	- cellulose synthesis	n.s.	-4.16277	-2.25305	n.s.
10.2.1	- cellulose synthesis.cellulose synthase	n.s.	-3.89906	n.s.	n.s.
10.5	- cell wall proteins	n.s.	-2.25579	n.s.	-2.1856
10.5.1	- cell wall proteins.AGPs	n.s.	n.s.	n.s.	-2.93542
10.5.1.1	- cell wall proteins.AGPs.AGP	n.s.	n.s.	n.s.	-2.93542
10.6	- degradation	n.s.	-3.52347	n.s.	n.s.
10.6.2	- degradation.mannan-xylose-arabinose-fucose	n.s.	-3.13314	n.s.	n.s.
10.7	- modification	n.s.	n.s.	-3.89614	n.s.
10.8	- pectin*esterases	n.s.	-2.0644	n.s.	n.s.
10.8.1	- pectin*esterases.PME	n.s.	-2.53997	n.s.	n.s.
11	lipid metabolism	n.s.	n.s.	-2.38313	n.s.
11.1.15	- FA synthesis and FA elongation.ACP desaturase	n.s.	2.5171	n.s.	n.s.
11.9.3	- lipid degradation.lysophospholipases	n.s.	-3.26973	n.s.	n.s.
11.9.3.1	- lipid degradation.lysophospholipases.phospholipase D	n.s.	-3.17991	n.s.	n.s.
12	N-metabolism	n.s.	-3.8907	n.s.	n.s.
12.1	- nitrate metabolism	n.s.	-2.70044	n.s.	n.s.
12.1.1	- nitrate metabolism.NR	n.s.	-2.55742	n.s.	n.s.
12.2	- ammonia metabolism	n.s.	-2.25579	n.s.	n.s.
12.2.1	- ammonia metabolism.glutamate synthase	n.s.	-2.56521	n.s.	n.s.
12.2.1.1	- ammonia metabolism.glutamate synthase.ferredoxin dependent	n.s.	-2.02946	n.s.	n.s.
13	amino acid metabolism	n.s.	n.s.	n.s.	3.39629
13.1.6.5	- synthesis.aromatic aa.tryptophan	n.s.	-2.0412	n.s.	n.s.
13.2	- degradation	n.s.	2.95086	n.s.	2.93542
13.2.3	- degradation.aspartate family	n.s.	3.2621	n.s.	n.s.
13.2.3.5	- degradation.aspartate family.lysine	n.s.	3.3471	n.s.	n.s.
13.2.4	- degradation.branched chain group	n.s.	n.s.	n.s.	2.37239
16	secondary metabolism	n.s.	n.s.	n.s.	n.s.
16.1.1.1	- isoprenoids.non-mevalonate pathway.DXS	n.s.	-2.31394	n.s.	n.s.
16.1.5	- isoprenoids.terpenoids	n.s.	2.34713	n.s.	n.s.
16.7	- wax	n.s.	-2.27708	n.s.	n.s.
16.8.4	- flavonoids.flavonols	n.s.	2.46408	n.s.	n.s.
16.10	- simple phenols	n.s.	-3.24934	n.s.	n.s.
17	hormone metabolism	n.s.	n.s.	-4.62183	n.s.
17.1.2	- abscisic acid.signal transduction	n.s.	n.s.	n.s.	2.01024
17.1.3	- abscisic acid.induced-regulated-responsive-activated	n.s.	2.31394	n.s.	n.s.
17.2	- auxin	2.13411	n.s.	-2.43936	n.s.
17.2.2	- signal transduction	n.s.	-3.1604	n.s.	n.s.
17.2.3	- auxin.induced-regulated-responsive-activated	2.08102	2.03631	-2.35679	n.s.
17.3.2	- brassinosteroid.signal transduction	n.s.	-2.31394	n.s.	n.s.
17.3.2.1	- brassinosteroid.signal transduction.BRI	n.s.	-2.31394	n.s.	n.s.
17.4.1	- cytokinin.synthesis-degradation	n.s.	n.s.	n.s.	2.1856
17.5	- ethylene	n.s.	5.67064	n.s.	n.s.
17.5.1	- ethylene.synthesis-degradation	n.s.	2.86448	n.s.	n.s.
17.5.2	- ethylene.signal transduction	n.s.	4.40104	n.s.	n.s.
17.7	- jasmonate	n.s.	-2.00147	n.s.	n.s.
17.7.1	- jasmonate.synthesis-degradation	n.s.	-2.00147	n.s.	n.s.
17.7.1.2	- jasmonate.synthesis-degradation.lipoxygenase	n.s.	-2.50544	n.s.	n.s.
20	stress	4.55058	3.8907	n.s.	n.s.
20.1	- biotic	2.96285	3.24934	n.s.	-2.77963
20.1.7	- biotic.PR-proteins	n.s.	n.s.	n.s.	-4.96629
20.2	- abiotic	3.11938	2.25579	n.s.	2.93542
20.2.1	- abiotic.heat	n.s.	n.s.	n.s.	3.91208
20.2.3	- abiotic.drought/salt	2.12452	n.s.	n.s.	n.s.
20.2.99	- abiotic.unspecified	n.s.	2.19784	-2.1009	n.s.
21	redox	n.s.	2.9684	n.s.	n.s.
23	nucleotide metabolism	2.08102	n.s.	n.s.	n.s.
26	misc	n.s.	n.s.	-9.07271	n.s.
26.2	- UDP glucosyl and glucoronyl transferases	n.s.	-4.14623	-3.64458	n.s.
26.9	- glutathione S transferases	n.s.	4.36552	-2.81868	n.s.
26.10	- cytochrome P450	n.s.	-2.30573	-3.09866	n.s.
26.12	- peroxidases	n.s.	n.s.	-2.47616	n.s.
26.16	- myrosinases-lectin-jacalin	n.s.	2.01435	n.s.	n.s.
26.19	- plastocyanin-like	n.s.	2.20737	-2.59919	-3.28735
27	RNA	Infinity	-5.15252	-4.9123	-3.48228
27.1	- processing	2.89263	n.s.	n.s.	n.s.
27.1.2	- processing.RNA helicase	n.s.	-4.13223	n.s.	n.s.
27.2	- transcription	2.12452	-2.23718	n.s.	n.s.
27.3	- regulation of transcription	Infinity	-4.13223	-7.46439	-3.25283
27.3.3	- regulation of transcription.AP2/EREBP	2.9128	3.18656	n.s.	n.s.
27.3.6	- regulation of transcription.bHLH,Basic Helix-Loop-Helix family	n.s.	n.s.	-2.50238	n.s.
27.3.11	- regulation of transcription.C2H2 zinc finger family	2.31519	n.s.	n.s.	n.s.
27.3.25	- regulation of transcription.MYB domain transcription factor family	n.s.	n.s.	-2.69246	-3.21171
27.3.30	- regulation of transcription.Trihelix, Triple-Helix transcription factor family	n.s.	-4.02751	n.s.	2.61879
27.3.32	- regulation of transcription.WRKY domain transcription factor family	2.99659	3.49342	n.s.	n.s.
27.3.44	- regulation of transcription.Chromatin Remodeling Factors	n.s.	-5.0917	n.s.	n.s.
27.3.54	- regulation of transcription.Histone acetyltransferases	n.s.	-2.04614	n.s.	n.s.
27.3.64	- regulation of transcription.PHOR1	n.s.	n.s.	-2.43936	n.s.
27.3.67	- regulation of transcription.putative transcription regulator	3.3889	-5.52308	n.s.	n.s.
27.3.68	- regulation of transcription.PWWP domain protein	n.s.	-2.33167	n.s.	n.s.
27.3.69	- regulation of transcription.SET-domain transcriptional regulator family	n.s.	-3.75243	n.s.	n.s.
27.3.99	- regulation of transcription.unclassified	2.12452	n.s.	n.s.	n.s.
28	DNA	4.63921	-2.43145	n.s.	-6.17094
28.1	- synthesis/chromatin structure	3.44367	-2.80283	n.s.	-7.53429
28.1.3	- synthesis/chromatin structure.histone	n.s.	1.96295	n.s.	-7.32406
28.1.3.2	- synthesis/chromatin structure.histone.core	n.s.	n.s.	n.s.	-7.53429
28.1.3.2.1	- synthesis/chromatin structure.histone.core.H2A	n.s.	n.s.	n.s.	-4.91146
28.1.3.2.3	- synthesis/chromatin structure.histone.core.H3	n.s.	n.s.	n.s.	-3.2836
28.1.3.2.4	- synthesis/chromatin structure.histone.core.H4	n.s.	n.s.	n.s.	-3.06539
28.99	- unspecified	2.59302	n.s.	n.s.	n.s.
29	protein	Infinity	-3.24934	n.s.	n.s.
29.2	- synthesis	n.s.	5.44567	7.56026	n.s.
29.2.1	- synthesis.ribosomal protein	n.s.	Infinity	Infinity	n.s.
29.2.1.1	- synthesis.ribosomal protein.prokaryotic	n.s.	3.26038	2.02315	n.s.
29.2.1.1.3	- synthesis.ribosomal protein.prokaryotic.unknown organellar	n.s.	3.24934	n.s.	n.s.
29.2.1.1.3.2	- synthesis.ribosomal protein.prokaryotic.unknown organellar.50S subunit	n.s.	2.00106	n.s.	n.s.
29.2.1.2	- synthesis.ribosomal protein.eukaryotic	n.s.	7.01337	Infinity	n.s.
29.2.1.2.1	- synthesis.ribosomal protein.eukaryotic.40S subunit	n.s.	4.33731	6.26378	n.s.
29.2.1.2.2	- synthesis.ribosomal protein.eukaryotic.60S subunit	n.s.	5.08532	6.06108	n.s.
29.3	- targeting	2.016	n.s.	n.s.	n.s.
29.3.1	- targeting.nucleus	n.s.	-3.08201	n.s.	n.s.
29.3.2	- targeting.mitochondria	n.s.	3.50377	n.s.	n.s.
29.3.4.99	- targeting.secretory pathway.unspecified	n.s.	3.26262	n.s.	-2.45928
29.4	- postranslational modification	5.57681	-4.90891	-3.00303	n.s.
29.4.1	- postranslational modification.kinase	3.28588	-4.24853	-2.6311	n.s.
29.4.1.57	- postranslational modification.kinase.receptor like cytoplasmatic kinase VII	2.89903	-4.09816	-2.50591	n.s.
29.5	- degradation	7.27669	-6.32417	-2.10338	2.61879
29.5.1	- degradation.subtilases	n.s.	-7.80239	n.s.	n.s.
29.5.2	- degradation.autophagy	n.s.	n.s.	n.s.	1.98566
29.5.9	- degradation.AAA type	n.s.	-2.25579	n.s.	n.s.
29.5.11	- degradation.ubiquitin	5.59149	-2.31394	n.s.	n.s.
29.5.11.1	- degradation.ubiquitin.ubiquitin	n.s.	2.02806	n.s.	n.s.
29.5.11.4	- degradation.ubiquitin.E3	5.19034	-2.94864	n.s.	n.s.
29.5.11.4.1	- degradation.ubiquitin.E3.HECT	n.s.	-6.82498	n.s.	n.s.
29.5.11.4.2	- degradation.ubiquitin.E3.RING	4.10909	n.s.	n.s.	n.s.
29.6	- folding	n.s.	2.78387	n.s.	n.s.
30	signalling	6.3366	-11.1456	-6.94573	-4.51831
30.2	- receptor kinases	3.3889	-12.6058	-6.36063	-4.94305
30.2.3	- receptor kinases.leucine rich repeat III	n.s.	-6.58373	-2.10338	-2.93542
30.2.6	- receptor kinases.leucine rich repeat VI	n.s.	-2.15399	n.s.	-2.38944
30.2.7	- receptor kinases.leucine rich repeat VII	n.s.	-3.58203	n.s.	-1.99087
30.2.11	- receptor kinases.leucine rich repeat XI	n.s.	-9.14268	-3.31619	n.s.
30.2.24	- receptor kinases.S-locus glycoprotein like	n.s.	n.s.	-2.35679	n.s.
30.2.99	- receptor kinases.misc	2.63014	-3.52347	-2.00005	-2.93582
30.3	- calcium	3.15704	2.66806	n.s.	n.s.
30.4	- phosphinositides	n.s.	-6.05324	n.s.	n.s.
30.4.1	- phosphinositides.phosphatidylinositol-4-phosphate 5-kinase	n.s.	-2.30573	n.s.	n.s.
30.8	- misc	n.s.	n.s.	-2.14512	n.s.
30.11	- light	n.s.	-3.50377	n.s.	n.s.
31	cell	5.70307	-2.04938	-2.12616	-8.06758
31.1	- organisation	4.06	-3.66933	n.s.	-7.53429
31.3	- cycle	n.s.	n.s.	n.s.	-4.23393
33	development	4.82699	-4.3209	-3.92325	n.s.
33.1	- storage proteins	n.s.	2.7539	n.s.	n.s.
33.2	- late embryogenesis abundant	n.s.	n.s.	n.s.	2.13543
33.30	- multitarget	n.s.	-3.1544	n.s.	n.s.
33.30.1	- multitarget.target of rapamycin	n.s.	-3.1544	n.s.	n.s.
33.99	- unspecified	4.67237	-4.31439	-4.16178	n.s.
34	transport	3.52932	-8.23088	-6.43012	2.77372
34.1.1	- p- and v-ATPases.H+-transporting two-sector ATPase	n.s.	2.14038	n.s.	n.s.
34.9	- metabolite transporters at the mitochondrial membrane	n.s.	n.s.	n.s.	2.02825
34.12	- metal	n.s.	n.s.	-2.38313	n.s.
34.13	- peptides and oligopeptides	n.s.	-3.00649	n.s.	n.s.
34.14	- unspecified cations	n.s.	n.s.	n.s.	2.93542
34.15	- potassium	n.s.	-2.73231	n.s.	n.s.
34.16	- ABC transporters and multidrug resistance systems	n.s.	-6.78311	-2.14157	3.2836
35	not assigned	Infinity	Infinity	-12.6278	-4.83279
35.1	not assigned.no ontology	Infinity	-3.2621	-5.20617	n.s.
35.1.5	not assigned.no ontology.pentatricopeptide (PPR) repeat-containing protein	2.03804	-3.03579	n.s.	-2.77963
35.1.19	not assigned.no ontology.C2 domain-containing protein	n.s.	-5.26245	n.s.	n.s.
35.1.20	not assigned.no ontology.formin homology 2 domain-containing protein	n.s.	-2.22577	n.s.	n.s.
35.2	not assigned.unknown	Infinity	Infinity	-11.7279	-3.9528
* Blue stands for increased and red for decreased enriched gene classes; n.s., not significant. Numbers are z-scores.
