# Supplementary material for: Drought Tolerance Conferred to Sugarcane by Association with Gluconacetobacter diazotrophicus: A Transcriptomic View of Hormone Pathways
Source: PLoS One. 2014 Dec 9;9(12):e114744. doi: 10.1371/journal.pone.0114744 (PMC4260876; doi:10.1371/journal.pone.0114744)
Supplement: Table S2 — Complete GO enrichment analysis processed by TRAPID system in root and shoot of Drought dataset. (XLSX) [file pone.0114744.s004.xlsx]

## Sheet: go_enrichment_182_upR_wdxct_0.0
#Type	GO-id	Enrichment	p-value	subset-ratio	description
MF	GO:0004221	1.76137	0.00172953	0.834798	ubiquitin thiolesterase activity
MF	GO:0004842	0.838946	0.000122843	3.60281	ubiquitin-protein ligase activity
MF	GO:0008270	0.356136	0.00955758	10.3691	zinc ion binding
MF	GO:0016881	0.700242	0.00206974	3.86643	acid-amino acid ligase activity
MF	GO:0019787	0.779447	0.000387027	3.73462	small conjugating protein ligase activity
BP	GO:0006511	1.31072	0.00554503	1.27417	ubiquitin-dependent protein catabolic process
BP	GO:0016567	0.880869	0.000153055	3.38313	protein ubiquitination
BP	GO:0019941	1.31072	0.00554503	1.27417	modification-dependent protein catabolic process
BP	GO:0032446	0.877851	0.000165762	3.38313	protein modification by small protein conjugation
BP	GO:0043632	1.31072	0.00554503	1.27417	modification-dependent macromolecule catabolic process
BP	GO:0044257	1.21155	0.0195083	1.27417	cellular protein catabolic process
BP	GO:0051603	1.25248	0.0117017	1.27417	proteolysis involved in cellular protein catabolic process
BP	GO:0070647	0.861363	0.00025535	3.38313	protein modification by small protein conjugation or removal
CC	GO:0000151	0.802679	0.000321506	3.29525	ubiquitin ligase complex
CC	GO:0005622	0.102224	0.00862083	52.6801	intracellular
CC	GO:0005634	0.457479	9.75007e-06	11.2478	nucleus
CC	GO:0005739	0.292129	0.0186612	11.5114	mitochondrion
CC	GO:0030684	2.67694	0.0160569	0.307557	preribosome
CC	GO:0032040	2.86136	0.00651329	0.307557	small-subunit processome
CC	GO:0043227	0.111415	0.0413464	40.9051	membrane-bounded organelle
CC	GO:0043231	0.112065	0.0395562	40.8612	intracellular membrane-bounded organelle
CC	GO:0043234	0.402815	0.00384241	8.30404	protein complex
CC	GO:0044424	0.0949931	0.0334445	49.9121	intracellular part

## Sheet: go_enrichment_182_downR_wdxct_0
#Type	GO-id	Enrichment	p-value	subset-ratio	description
MF	GO:0003700	1.1077672818955822	0.0011775379177813793	8.16326530612245	transcription factor activity
MF	GO:0003954	3.1176518708274266	3.4769353446119085E-4	1.8367346938775513	NADH dehydrogenase activity
MF	GO:0004747	4.117651870827427	7.945482551413161E-7	1.8367346938775513	ribokinase activity
MF	GO:0005506	1.0904861185865444	0.00976468533860103	6.73469387755102	iron ion binding
MF	GO:0008137	3.1710911297888873	2.552321962096642E-4	1.8367346938775513	NADH dehydrogenase (ubiquinone) activity
MF	GO:0016651	2.0472625429360285	0.01190718573919432	2.4489795918367347	oxidoreductase activity, acting on NADH or NADPH
MF	GO:0016655	3.0041938210441423	6.660131618522149E-4	1.8367346938775513	oxidoreductase activity, acting on NADH or NADPH, quinone or similar compound as acceptor
MF	GO:0016984	4.629550909358859	3.652961407122949E-6	1.4285714285714286	ribulose-bisphosphate carboxylase activity
MF	GO:0019200	2.6701928938562056	0.00427828950764146	1.8367346938775513	carbohydrate kinase activity
MF	GO:0046906	1.2921252450761713	0.010381224863838096	5.1020408163265305	tetrapyrrole binding
MF	GO:0050136	3.1710911297888873	2.552321962096642E-4	1.8367346938775513	NADH dehydrogenase (quinone) activity
BP	GO:0006014	4.117651870827427	1.3084014002042184E-6	1.8367346938775513	D-ribose metabolic process
BP	GO:0006091	1.539262024029757	4.267044385865249E-5	6.530612244897959	generation of precursor metabolites and energy
BP	GO:0006119	2.1059889533018463	0.002938150830544927	2.857142857142857	oxidative phosphorylation
BP	GO:0009767	3.8810896763548235	0.01188275293970048	1.0204081632653061	photosynthetic electron transport chain
BP	GO:0010109	5.992120988743568	0.0047221775422810275	0.6122448979591837	regulation of photosynthesis
BP	GO:0015976	3.892585315192653	2.4484014813620184E-4	1.4285714285714286	carbon utilization
BP	GO:0015977	4.629550909358859	6.015417929678246E-6	1.4285714285714286	carbon utilization by fixation of carbon dioxide
BP	GO:0015979	3.572582097229783	5.134156745789127E-16	4.8979591836734695	photosynthesis
BP	GO:0015980	2.2565988114470303	3.918317522232993E-4	3.061224489795918	energy derivation by oxidation of organic compounds
BP	GO:0019321	3.506694161573326	5.783137424128443E-5	1.8367346938775513	pentose metabolic process
BP	GO:0019684	3.6275485564477115	1.6390333126535313E-7	2.4489795918367347	photosynthesis, light reaction
BP	GO:0022900	2.311678179168183	7.540460177087609E-6	3.877551020408163	electron transport chain
BP	GO:0022904	3.2372334865800987	3.685593602928052E-6	2.4489795918367347	respiratory electron transport chain
BP	GO:0042548	5.992120988743568	0.0047221775422810275	0.6122448979591837	regulation of photosynthesis, light reaction
BP	GO:0042549	5.992120988743568	0.0047221775422810275	0.6122448979591837	photosystem II stabilization
BP	GO:0042773	3.3645141506139176	2.905687280257564E-5	2.0408163265306123	ATP synthesis coupled electron transport
BP	GO:0043467	5.992120988743568	0.0047221775422810275	0.6122448979591837	regulation of generation of precursor metabolites and energy
BP	GO:0045333	2.31404908363093	2.3994308841429198E-4	3.061224489795918	cellular respiration
BP	GO:0055114	0.6489253274815611	0.04112063058933934	13.673469387755102	oxidation reduction
CC	GO:0009521	4.209712423816194	4.491408511096815E-13	3.061224489795918	photosystem
CC	GO:0009522	4.854617464993633	5.2021358826821115E-6	1.2244897959183674	photosystem I
CC	GO:0009523	3.6784605098398058	1.4080984202035875E-4	1.4285714285714286	photosystem II
CC	GO:0009538	5.028646864768682	6.09851137462098E-4	0.8163265306122449	photosystem I reaction center
CC	GO:0009539	6.31404908363093	3.9256327149181575E-4	0.6122448979591837	photosystem II reaction center
CC	GO:0009579	3.130048896976895	1.8057636087961754E-9	3.4693877551020407	thylakoid
CC	GO:0015935	2.729086582909774	1.2333095971313182E-6	3.061224489795918	small ribosomal subunit
CC	GO:0016020	0.40862538702107104	0.01588152880121529	25.102040816326532	membrane
CC	GO:0030075	6.7290865829097735	0.010552473872607143	0.40816326530612246	plasma membrane-derived thylakoid
CC	GO:0030096	6.7290865829097735	0.010552473872607143	0.40816326530612246	plasma membrane-derived thylakoid photosystem II
CC	GO:0033177	3.2265862423805904	0.004960834393970423	1.2244897959183674	proton-transporting two-sector ATPase complex, proton-transporting domain
CC	GO:0033279	2.201348950881568	1.286245887803755E-4	3.061224489795918	ribosomal subunit
CC	GO:0034357	3.129173740722646	7.195965035296376E-9	3.2653061224489797	photosynthetic membrane
CC	GO:0045263	3.6701928938562056	8.524691992992954E-4	1.2244897959183674	proton-transporting ATP synthase complex, coupling factor F(o)

## Sheet: go_enrichment_182_upS_wdxct_0.0
#Type	GO-id	Enrichment	p-value	subset-ratio	description
CC	GO:0042719	3.80083	9.98286e-05	0.187676	mitochondrial intermembrane space protein transporter complex
BP	GO:0007007	3.80083	0.000373826	0.187676	inner mitochondrial membrane organization
BP	GO:0045039	3.80083	0.000373826	0.187676	protein import into mitochondrial inner membrane
CC	GO:0042721	3.70129	0.0189008	0.125117	mitochondrial inner membrane protein insertion complex
CC	GO:0005758	3.66065	2.95858e-05	0.218955	mitochondrial intermembrane space
CC	GO:0031970	3.66065	2.95858e-05	0.218955	organelle envelope lumen
CC	GO:0005787	3.60818	0.000374799	0.187676	signal peptidase complex
BP	GO:0007006	3.50865	0.000346631	0.218955	mitochondrial membrane organization
BP	GO:0006465	3.32278	0.00020104	0.250235	signal peptide processing
BP	GO:0051605	3.32278	0.00020104	0.250235	protein maturation by peptide bond cleavage
BP	GO:0006122	3.28626	0.00927338	0.187676	mitochondrial electron transport, ubiquinol to cytochrome c
BP	GO:0006626	3.23473	2.25442e-06	0.344073	protein targeting to mitochondrion
BP	GO:0070585	3.23473	2.25442e-06	0.344073	protein localization in mitochondrion
MF	GO:0060590	3.14875	0.0111701	0.187676	ATPase regulator activity
CC	GO:0030880	3.1387	6.18098e-08	0.406631	RNA polymerase complex
BP	GO:0007005	3.09034	9.27007e-06	0.344073	mitochondrion organization
CC	GO:0022626	3.02322	0.0454143	0.156397	cytosolic ribosome
BP	GO:0016485	2.95909	3.13111e-05	0.344073	protein processing
BP	GO:0051604	2.95909	3.13111e-05	0.344073	protein maturation
CC	GO:0000428	2.95283	3.78864e-05	0.312793	DNA-directed RNA polymerase complex
CC	GO:0055029	2.95283	3.78864e-05	0.312793	nuclear DNA-directed RNA polymerase complex
BP	GO:0006354	2.87122	0.00110115	0.281514	RNA elongation
MF	GO:0016706	2.56379	0.0164784	0.250235	oxidoreductase activity, acting on paired donors, with incorporation or reduction of molecular oxygen, 2-oxoglutarate as one donor, and incorporation of one atom each of oxygen into both donors
BP	GO:0009611	2.5561	6.05688e-15	1.0635	response to wounding
CC	GO:0033176	2.43826	0.000635635	0.344073	proton-transporting V-type ATPase complex
MF	GO:0004623	2.43826	0.0115065	0.281514	phospholipase A2 activity
BP	GO:0006839	2.40655	5.03169e-05	0.46919	mitochondrial transport
MF	GO:0004867	2.30076	6.72344e-11	0.93838	serine-type endopeptidase inhibitor activity
MF	GO:0004866	2.07726	2.32149e-10	1.0635	endopeptidase inhibitor activity
MF	GO:0030414	2.07726	2.32149e-10	1.0635	peptidase inhibitor activity
CC	GO:0044455	1.6309	0.0099033	0.500469	mitochondrial membrane part
MF	GO:0004857	1.61723	9.71843e-08	1.25117	enzyme inhibitor activity
CC	GO:0005740	1.50805	4.89457e-11	1.87676	mitochondrial envelope
CC	GO:0031966	1.47366	1.24113e-09	1.72036	mitochondrial membrane
CC	GO:0005743	1.46627	5.58504e-09	1.62652	mitochondrial inner membrane
CC	GO:0044429	1.44957	5.27924e-11	2.00188	mitochondrial part
BP	GO:0009605	1.42458	6.90573e-05	1.09478	response to external stimulus
CC	GO:0044451	1.35419	0.00277041	0.781983	nucleoplasm part
BP	GO:0009607	1.33733	0.0269219	0.719424	response to biotic stimulus
CC	GO:0005654	1.33616	0.00342575	0.781983	nucleoplasm
CC	GO:0019866	1.31235	1.88229e-07	1.6578	organelle inner membrane
CC	GO:0031974	1.27456	1.43249e-05	1.34501	membrane-enclosed lumen
BP	GO:0051246	1.21587	0.0192308	0.875821	regulation of protein metabolic process
CC	GO:0031981	1.14408	0.0121963	0.875821	nuclear lumen
CC	GO:0043233	1.06386	0.00404141	1.12606	organelle lumen
CC	GO:0070013	1.06386	0.00404141	1.12606	intracellular organelle lumen
CC	GO:0031090	1.03876	4.03077e-10	3.28433	organelle membrane
MF	GO:0005509	0.918885	7.34021e-07	2.97154	calcium ion binding
CC	GO:0031967	0.83127	0.0007779	2.03316	organelle envelope
CC	GO:0005783	0.825513	0.048861	1.25117	endoplasmic reticulum
BP	GO:0015031	0.746381	9.5566e-05	3.25305	protein transport
BP	GO:0045184	0.746381	9.5566e-05	3.25305	establishment of protein localization
BP	GO:0006886	0.709681	0.0216749	2.15827	intracellular protein transport
BP	GO:0008104	0.684899	0.000582412	3.28433	protein localization
BP	GO:0034613	0.678799	0.0360065	2.18955	cellular protein localization
BP	GO:0046907	0.674157	0.0144857	2.47107	intracellular transport
BP	GO:0033036	0.673602	5.71319e-05	4.03503	macromolecule localization
CC	GO:0030529	0.656846	7.51029e-07	5.09853	ribonucleoprotein complex
CC	GO:0005840	0.649247	5.6938e-06	4.59806	ribosome
MF	GO:0003735	0.626141	4.26787e-05	4.50422	structural constituent of ribosome
MF	GO:0043565	0.559326	0.0455251	2.75258	sequence-specific DNA binding
MF	GO:0005198	0.473921	0.00421078	4.91085	structural molecule activity
MF	GO:0003700	0.428702	0.0136788	5.09853	transcription factor activity
CC	GO:0005739	0.4267	2.81984e-08	12.6368	mitochondrion
CC	GO:0044422	0.392624	0.00149081	6.97529	organelle part
CC	GO:0044446	0.392624	0.00149081	6.97529	intracellular organelle part
BP	GO:0080090	0.327789	0.00212595	10.416	regulation of primary metabolic process
BP	GO:0019222	0.316683	0.00269169	10.7914	regulation of metabolic process
BP	GO:0060255	0.31623	0.00341319	10.5724	regulation of macromolecule metabolic process
CC	GO:0005634	0.307111	0.00221457	10.1345	nucleus
CC	GO:0032991	0.290654	0.000980493	12.0738	macromolecular complex
BP	GO:0031323	0.289969	0.0207705	10.0407	regulation of cellular metabolic process
BP	GO:0010556	0.286256	0.030996	9.75915	regulation of macromolecule biosynthetic process
BP	GO:0010468	0.285235	0.0279573	9.94683	regulation of gene expression
BP	GO:0031326	0.280372	0.040376	9.75915	regulation of cellular biosynthetic process
BP	GO:0009889	0.279682	0.0416351	9.75915	regulation of biosynthetic process
BP	GO:0006350	0.277158	0.0318711	10.2596	cellular transcription
BP	GO:0061018	0.277158	0.0318711	10.2596	transcription
BP	GO:0050789	0.27634	0.00249596	13.6065	regulation of biological process
BP	GO:0050794	0.262871	0.010096	12.8245	regulation of cellular process
BP	GO:0065007	0.260318	0.00460079	14.1383	biological regulation
BP	GO:0010467	0.241814	0.00202938	17.1723	gene expression
CC	GO:0043226	0.208515	9.92053e-13	48.1076	organelle
CC	GO:0043229	0.208515	9.92053e-13	48.1076	intracellular organelle
CC	GO:0043227	0.200466	5.72301e-10	43.5095	membrane-bounded organelle
CC	GO:0043231	0.199551	7.54725e-10	43.4157	intracellular membrane-bounded organelle
CC	GO:0044444	0.192954	1.323e-07	38.3797	cytoplasmic part
CC	GO:0005737	0.152337	3.27261e-05	40.1001	cytoplasm
CC	GO:0044424	0.147643	1.25197e-07	51.7673	intracellular part
CC	GO:0005622	0.126699	4.04205e-06	53.5815	intracellular

## Sheet: go_enrichment_182_downS_wdxct_0
#Type	GO-id	Enrichment	p-value	subset-ratio	description
MF	GO:0004198	3.14922	1.14299e-07	0.204804	calcium-dependent cysteine-type endopeptidase activity
BP	GO:0009902	2.98524	7.40687e-05	0.167567	chloroplast relocation
BP	GO:0051644	2.98524	7.40687e-05	0.167567	plastid localization
BP	GO:0051667	2.98524	7.40687e-05	0.167567	establishment of plastid localization
BP	GO:0010075	2.95282	0.000587281	0.148948	regulation of meristem growth
BP	GO:0010080	2.95282	0.000587281	0.148948	regulation of floral meristem growth
BP	GO:0010451	2.95282	0.000587281	0.148948	floral meristem growth
BP	GO:0035266	2.95282	0.000587281	0.148948	meristem growth
BP	GO:0048832	2.95282	0.000587281	0.148948	specification of organ number
BP	GO:0048833	2.95282	0.000587281	0.148948	specification of floral organ number
MF	GO:0004459	2.92683	2.78879e-06	0.204804	L-lactate dehydrogenase activity
MF	GO:0004522	2.91218	0.00271321	0.13033	pancreatic ribonuclease activity
CC	GO:0030077	2.68979	0.0185293	0.111711	plasma membrane light-harvesting complex
CC	GO:0042716	2.68979	0.0185293	0.111711	plasma membrane-derived chromatophore
BP	GO:0040008	2.63732	0.00194473	0.167567	regulation of growth
BP	GO:0048638	2.63732	0.00194473	0.167567	regulation of developmental growth
MF	GO:0017056	2.62267	0.0200022	0.13033	structural constituent of nuclear pore
BP	GO:0051028	2.58669	2.30574e-08	0.335133	mRNA transport
MF	GO:0003843	2.44248	3.95471e-19	0.763359	1,3-beta-glucan synthase activity
BP	GO:0006074	2.44248	6.63524e-19	0.763359	1,3-beta-glucan metabolic process
BP	GO:0006075	2.44248	6.63524e-19	0.763359	1,3-beta-glucan biosynthetic process
BP	GO:0051273	2.44248	6.63524e-19	0.763359	beta-glucan metabolic process
BP	GO:0051274	2.44248	6.63524e-19	0.763359	beta-glucan biosynthetic process
CC	GO:0000148	2.44248	1.33234e-19	0.763359	1,3-beta-glucan synthase complex
MF	GO:0004457	2.41225	0.000669657	0.204804	lactate dehydrogenase activity
CC	GO:0030076	2.38166	0.0281812	0.13033	light-harvesting complex
MF	GO:0016165	2.34875	6.61462e-08	0.37237	lipoxygenase activity
BP	GO:0042126	2.34875	0.00598971	0.186185	nitrate metabolic process
BP	GO:0042128	2.34875	0.00598971	0.186185	nitrate assimilation
MF	GO:0003825	2.32366	2.03006e-05	0.279278	alpha,alpha-trehalose-phosphate synthase (UDP-forming) activity
BP	GO:0051640	2.27475	0.0305512	0.167567	organelle localization
BP	GO:0051656	2.27475	0.0305512	0.167567	establishment of organelle localization
MF	GO:0046524	2.20436	0.0109633	0.186185	sucrose-phosphate synthase activity
BP	GO:0005992	2.1836	8.83324e-08	0.428226	trehalose biosynthetic process
MF	GO:0009011	2.13725	0.0180256	0.186185	starch synthase activity
BP	GO:0046834	2.13725	0.0302435	0.186185	lipid phosphorylation
BP	GO:0046854	2.13725	0.0302435	0.186185	phosphoinositide phosphorylation
BP	GO:0019932	2.07312	0.047987	0.186185	second-messenger-mediated signaling
BP	GO:0048015	2.07312	0.047987	0.186185	phosphoinositide-mediated signaling
MF	GO:0005086	2.05236	0.00583954	0.223422	ARF guanyl-nucleotide exchange factor activity
MF	GO:0016661	2.01172	0.0439715	0.186185	oxidoreductase activity, acting on other nitrogenous compounds as donors
MF	GO:0050664	1.99464	0.00183918	0.260659	oxidoreductase activity, acting on NADH or NADPH, with oxygen as acceptor
BP	GO:0003002	1.97929	0.0407011	0.204804	regionalization
BP	GO:0007389	1.97929	0.0407011	0.204804	pattern specification process
MF	GO:0004402	1.97219	0.00102636	0.279278	histone acetyltransferase activity
MF	GO:0004468	1.97219	0.00102636	0.279278	lysine N-acetyltransferase activity
BP	GO:0048507	1.95282	0.000958699	0.297896	meristem development
BP	GO:0000059	1.93371	0.00255174	0.279278	protein import into nucleus, docking
BP	GO:0016138	1.93236	1.27568e-07	0.521318	glycoside biosynthetic process
BP	GO:0046351	1.93236	1.27568e-07	0.521318	disaccharide biosynthetic process
MF	GO:0004805	1.91218	0.00403478	0.260659	trehalose-phosphatase activity
MF	GO:0019203	1.91218	0.00403478	0.260659	carbohydrate phosphatase activity
MF	GO:0046527	1.90338	2.17866e-33	2.02942	glucosyltransferase activity
CC	GO:0005643	1.88773	2.05219e-11	0.726122	nuclear pore
CC	GO:0046930	1.88773	2.05219e-11	0.726122	pore complex
BP	GO:0009312	1.8848	1.51863e-07	0.539937	oligosaccharide biosynthetic process
MF	GO:0035251	1.8762	2.06324e-29	1.84323	UDP-glucosyltransferase activity
BP	GO:0006403	1.8762	2.78662e-05	0.409607	RNA localization
BP	GO:0050657	1.8762	2.78662e-05	0.409607	nucleic acid transport
BP	GO:0050658	1.8762	2.78662e-05	0.409607	RNA transport
BP	GO:0051236	1.8762	2.78662e-05	0.409607	establishment of RNA localization
CC	GO:0016459	1.85971	1.71383e-06	0.446844	myosin complex
BP	GO:0005991	1.84412	2.19941e-05	0.428226	trehalose metabolic process
MF	GO:0016702	1.83114	3.99277e-06	0.465463	oxidoreductase activity, acting on single donors with incorporation of molecular oxygen, incorporation of two atoms of oxygen
BP	GO:0005984	1.80843	1.5363e-09	0.707503	disaccharide metabolic process
BP	GO:0009250	1.7856	4.48034e-22	1.54534	glucan biosynthetic process
MF	GO:0042802	1.784	3.52004e-15	1.07987	identical protein binding
BP	GO:0016137	1.78121	2.9894e-09	0.707503	glycoside metabolic process
CC	GO:0005635	1.76574	4.59039e-10	0.726122	nuclear envelope
MF	GO:0016455	1.75538	0.00864487	0.279278	RNA polymerase II transcription mediator activity
BP	GO:0005985	1.75538	0.0145044	0.279278	sucrose metabolic process
CC	GO:0016592	1.75538	0.00291244	0.279278	mediator complex
BP	GO:0043086	1.75351	2.29607e-13	1.0054	negative regulation of catalytic activity
MF	GO:0051213	1.74868	1.49107e-05	0.465463	dioxygenase activity
BP	GO:0044092	1.74423	3.15137e-13	1.0054	negative regulation of molecular function
BP	GO:0009311	1.70217	1.0789e-08	0.726122	oligosaccharide metabolic process
BP	GO:0042439	1.68979	0.014402	0.297896	ethanolamine and derivative metabolic process
BP	GO:0046470	1.68979	0.014402	0.297896	phosphatidylcholine metabolic process
MF	GO:0003682	1.68379	3.20491e-19	1.48948	chromatin binding
CC	GO:0044459	1.65026	4.78201e-14	1.11711	plasma membrane part
BP	GO:0006606	1.62839	0.000483887	0.428226	protein import into nucleus
BP	GO:0034504	1.62839	0.000483887	0.428226	protein localization in nucleus
BP	GO:0051170	1.62839	0.000483887	0.428226	nuclear import
BP	GO:0006305	1.62705	9.66463e-06	0.558555	DNA alkylation
BP	GO:0006306	1.62705	9.66463e-06	0.558555	DNA methylation
BP	GO:0006357	1.61178	0.00983853	0.335133	regulation of transcription from RNA polymerase II promoter
MF	GO:0005085	1.58085	0.0139453	0.316515	guanyl-nucleotide exchange factor activity
MF	GO:0016251	1.56693	0.0467823	0.279278	general RNA polymerase II transcription factor activity
BP	GO:0030029	1.56693	2.77607e-05	0.558555	actin filament-based process
BP	GO:0030036	1.56693	2.77607e-05	0.558555	actin cytoskeleton organization
MF	GO:0004630	1.54683	0.0327954	0.297896	phospholipase D activity
MF	GO:0016701	1.53225	0.000226209	0.484081	oxidoreductase activity, acting on single donors with incorporation of molecular oxygen
BP	GO:0009888	1.52932	0.0385114	0.316515	tissue development
BP	GO:0006073	1.52787	2.70675e-17	1.61981	cellular glucan metabolic process
BP	GO:0044042	1.52787	2.70675e-17	1.61981	glucan metabolic process
CC	GO:0080008	1.52752	0.0369422	0.260659	CUL4 RING ubiquitin ligase complex
MF	GO:0004428	1.50216	2.69994e-06	0.670266	inositol or phosphatidylinositol kinase activity
BP	GO:0015931	1.47638	0.00355676	0.428226	nucleobase, nucleoside, nucleotide and nucleic acid transport
MF	GO:0008194	1.41794	8.95102e-23	2.36455	UDP-glycosyltransferase activity
MF	GO:0016308	1.40028	0.0486067	0.335133	1-phosphatidylinositol-4-phosphate 5-kinase activity
CC	GO:0015629	1.37945	0.00100935	0.465463	actin cytoskeleton
BP	GO:0009416	1.3759	3.66248e-07	0.893688	response to light stimulus
MF	GO:0005375	1.34583	0.00308564	0.484081	copper ion transmembrane transporter activity
BP	GO:0006304	1.34401	0.000475251	0.595792	DNA modification
BP	GO:0009314	1.34401	8.11006e-07	0.893688	response to radiation
MF	GO:0004008	1.33615	0.00781579	0.446844	copper-exporting ATPase activity
MF	GO:0043682	1.33615	0.00781579	0.446844	copper-transporting ATPase activity
BP	GO:0015074	1.33107	2.58221e-17	2.06665	DNA integration
BP	GO:0007010	1.32479	6.11851e-06	0.819214	cytoskeleton organization
MF	GO:0016759	1.31392	0.00216566	0.521318	cellulose synthase activity
MF	GO:0016760	1.31392	0.00216566	0.521318	cellulose synthase (UDP-forming) activity
BP	GO:0033692	1.30441	1.37742e-12	1.60119	cellular polysaccharide biosynthetic process
MF	GO:0003779	1.27475	0.000200751	0.670266	actin binding
BP	GO:0030243	1.26193	0.00748025	0.521318	cellulose metabolic process
BP	GO:0030244	1.26193	0.00748025	0.521318	cellulose biosynthetic process
CC	GO:0044433	1.23913	0.0344031	0.37237	cytoplasmic vesicle part
MF	GO:0008092	1.21742	0.000390303	0.688885	cytoskeletal protein binding
BP	GO:0048513	1.20234	0.00228879	0.633029	organ development
BP	GO:0048731	1.20234	0.00228879	0.633029	system development
MF	GO:0003964	1.1691	1.67995e-12	1.89909	RNA-directed DNA polymerase activity
BP	GO:0006278	1.1691	2.81864e-12	1.89909	RNA-dependent DNA replication
BP	GO:0034637	1.16212	4.01952e-14	2.17837	cellular carbohydrate biosynthetic process
BP	GO:0044264	1.13725	4.27582e-10	1.67567	cellular polysaccharide metabolic process
BP	GO:0000271	1.11778	2.22053e-09	1.61981	polysaccharide biosynthetic process
BP	GO:0040029	1.09418	0.0375073	0.558555	regulation of gene expression, epigenetic
BP	GO:0006650	1.08115	0.000430684	0.87507	glycerophospholipid metabolic process
BP	GO:0046486	1.07445	0.000493848	0.87507	glycerolipid metabolic process
BP	GO:0033365	1.05558	0.0364794	0.595792	protein localization in organelle
BP	GO:0016071	1.03299	0.0139719	0.688885	mRNA metabolic process
MF	GO:0008170	1.01536	0.0291846	0.614411	N-methyltransferase activity
BP	GO:0016051	0.952821	6.37781e-11	2.45764	carbohydrate biosynthetic process
MF	GO:0004252	0.944442	2.66372e-08	1.91771	serine-type endopeptidase activity
MF	GO:0015662	0.931448	7.40799e-05	1.24744	ATPase activity, coupled to transmembrane movement of ions, phosphorylative mechanism
MF	GO:0016758	0.915468	4.34097e-20	4.54292	transferase activity, transferring hexosyl groups
BP	GO:0006605	0.905516	0.0102617	0.893688	protein targeting
CC	GO:0005794	0.880471	0.0383601	0.651648	Golgi apparatus
MF	GO:0034061	0.845018	1.37321e-07	2.15975	DNA polymerase activity
CC	GO:0000785	0.82324	2.62233e-05	1.54534	chromatin
CC	GO:0012505	0.809277	0.000706531	1.2102	endomembrane system
BP	GO:0006333	0.800818	0.000342999	1.5081	chromatin assembly or disassembly
MF	GO:0004197	0.799665	0.0279777	0.930925	cysteine-type endopeptidase activity
BP	GO:0009725	0.794757	0.0170111	1.06125	response to hormone stimulus
MF	GO:0003774	0.789323	0.00708959	1.11711	motor activity
MF	GO:0004190	0.777735	0.00664411	1.15435	aspartic-type endopeptidase activity
MF	GO:0070001	0.777735	0.00664411	1.15435	aspartic-type peptidase activity
MF	GO:0004842	0.774085	9.26945e-11	3.44442	ubiquitin-protein ligase activity
BP	GO:0050790	0.773688	0.0189654	1.09849	regulation of catalytic activity
MF	GO:0042626	0.773272	1.61683e-09	3.09067	ATPase activity, coupled to transmembrane movement of substances
MF	GO:0043492	0.773272	1.61683e-09	3.09067	ATPase activity, coupled to movement of substances
MF	GO:0016820	0.76819	1.86041e-09	3.10929	hydrolase activity, acting on acid anhydrides, catalyzing transmembrane movement of substances
BP	GO:0065009	0.768012	0.0183106	1.11711	regulation of molecular function
BP	GO:0009719	0.76779	0.0286047	1.06125	response to endogenous stimulus
MF	GO:0016757	0.762783	2.86656e-16	5.15733	transferase activity, transferring glycosyl groups
BP	GO:0006754	0.755197	0.000190875	1.75014	ATP biosynthetic process
CC	GO:0005886	0.753052	1.53468e-05	1.88047	plasma membrane
BP	GO:0046034	0.752523	0.000207397	1.75014	ATP metabolic process
CC	GO:0044428	0.752071	0.00106605	1.32191	nuclear part
BP	GO:0006260	0.750767	1.02372e-07	2.77416	cellular DNA replication
MF	GO:0004713	0.749965	7.16186e-21	6.68404	protein tyrosine kinase activity
BP	GO:0006325	0.745609	9.78723e-05	1.88047	chromatin organization
CC	GO:0044427	0.741317	5.13174e-05	1.76876	chromosomal part
BP	GO:0006996	0.722954	1.16695e-08	3.27686	organelle organization
BP	GO:0022414	0.720161	0.027554	1.19158	reproductive process
MF	GO:0008234	0.712507	0.0191666	1.19158	cysteine-type peptidase activity
MF	GO:0015399	0.711035	2.5675e-08	3.18376	primary active transmembrane transporter activity
MF	GO:0015405	0.711035	2.5675e-08	3.18376	P-P-bond-hydrolysis-driven transmembrane transporter activity
BP	GO:0009145	0.694858	0.00103771	1.76876	purine nucleoside triphosphate biosynthetic process
BP	GO:0009201	0.694858	0.00103771	1.76876	ribonucleoside triphosphate biosynthetic process
BP	GO:0009206	0.694858	0.00103771	1.76876	purine ribonucleoside triphosphate biosynthetic process
MF	GO:0019787	0.693609	7.38656e-09	3.5189	small conjugating protein ligase activity
BP	GO:0009144	0.69232	0.00111786	1.76876	purine nucleoside triphosphate metabolic process
BP	GO:0009199	0.69232	0.00111786	1.76876	ribonucleoside triphosphate metabolic process
BP	GO:0009205	0.69232	0.00111786	1.76876	purine ribonucleoside triphosphate metabolic process
MF	GO:0042625	0.687088	0.0015863	1.65705	ATPase activity, coupled to transmembrane movement of ions
MF	GO:0004175	0.678233	1.8938e-10	4.24502	endopeptidase activity
BP	GO:0009142	0.672178	0.00200168	1.76876	nucleoside triphosphate biosynthetic process
BP	GO:0005976	0.66677	0.000274657	2.12251	polysaccharide metabolic process
BP	GO:0009141	0.662211	0.00265647	1.76876	nucleoside triphosphate metabolic process
BP	GO:0051276	0.647319	0.00124314	1.97356	chromosome organization
MF	GO:0016881	0.645976	3.50557e-08	3.7237	acid-amino acid ligase activity
MF	GO:0008236	0.62584	0.000639008	2.12251	serine-type peptidase activity
MF	GO:0017171	0.62584	0.000639008	2.12251	serine hydrolase activity
MF	GO:0004386	0.617894	8.66217e-05	2.55074	helicase activity
MF	GO:0004674	0.602048	2.59051e-20	9.55129	protein serine/threonine kinase activity
MF	GO:0042623	0.585281	3.50935e-09	4.91529	ATPase activity, coupled
BP	GO:0032501	0.568933	0.0160255	1.91771	multicellular organismal process
MF	GO:0005515	0.546889	1.33875e-32	17.0173	protein binding
BP	GO:0009152	0.54398	0.0265282	1.95494	purine ribonucleotide biosynthetic process
CC	GO:0005694	0.53844	0.00419955	2.04804	chromosome
BP	GO:0009150	0.537784	0.0312333	1.95494	purine ribonucleotide metabolic process
BP	GO:0006468	0.512691	6.74786e-16	10.2402	protein amino acid phosphorylation
BP	GO:0006259	0.511941	9.2906e-08	5.51108	cellular DNA metabolic process
MF	GO:0016879	0.505108	1.04864e-05	4.2264	ligase activity, forming carbon-nitrogen bonds
MF	GO:0016779	0.489186	0.00161564	3.0162	nucleotidyltransferase activity
BP	GO:0016310	0.483362	5.95891e-16	11.3573	phosphorylation
MF	GO:0004672	0.479436	3.74409e-14	10.2402	protein kinase activity
MF	GO:0070011	0.4703	2.137e-06	5.28766	peptidase activity, acting on L-amino acid peptides
CC	GO:0005634	0.457194	7.91259e-15	11.2456	nucleus
MF	GO:0022804	0.448702	9.11814e-05	4.48706	active transmembrane transporter activity
MF	GO:0008233	0.446789	7.61525e-06	5.36213	peptidase activity
MF	GO:0016773	0.43388	2.34451e-13	11.5435	phosphotransferase activity, alcohol group as acceptor
CC	GO:0000151	0.433202	0.0146246	2.55074	ubiquitin ligase complex
BP	GO:0006508	0.427289	2.43352e-05	5.56693	proteolysis
MF	GO:0016887	0.406216	3.18659e-05	5.77174	ATPase activity
BP	GO:0006796	0.403279	3.41079e-11	11.4131	phosphate metabolic process
BP	GO:0043687	0.401509	7.46322e-13	12.9212	post-translational protein modification
BP	GO:0006793	0.400387	4.9414e-11	11.4131	phosphorus metabolic process
MF	GO:0016772	0.382048	5.7994e-14	14.8389	transferase activity, transferring phosphorus-containing groups
MF	GO:0016874	0.380103	0.000453298	5.28766	ligase activity
BP	GO:0006464	0.378528	1.47464e-12	13.9825	protein modification process
BP	GO:0043412	0.36688	1.8306e-12	14.6341	macromolecule modification
CC	GO:0044425	0.366097	9.82126e-08	9.14169	membrane part
MF	GO:0016301	0.349061	1.61555e-08	11.3573	kinase activity
CC	GO:0043234	0.343349	7.09836e-06	7.96872	protein complex
MF	GO:0005506	0.339948	0.0354139	4.00298	iron ion binding
MF	GO:0016740	0.333701	1.10543e-19	24.2972	transferase activity
MF	GO:0005524	0.329427	1.96444e-17	22.5284	ATP binding
MF	GO:0032559	0.326488	3.91221e-17	22.5284	adenyl ribonucleotide binding
CC	GO:0016021	0.321187	0.000236592	6.83299	integral to membrane
MF	GO:0001882	0.313239	4.98864e-17	23.8689	nucleoside binding
MF	GO:0008270	0.311618	7.61199e-06	10.054	zinc ion binding
MF	GO:0001883	0.308829	2.37009e-16	23.6269	purine nucleoside binding
MF	GO:0030554	0.308829	2.37009e-16	23.6269	adenyl nucleotide binding
MF	GO:0046914	0.305085	5.51721e-09	14.8762	transition metal ion binding
MF	GO:0017111	0.303926	6.82298e-05	9.06721	nucleoside-triphosphatase activity
CC	GO:0031224	0.296791	0.000889219	6.90747	intrinsic to membrane
MF	GO:0016462	0.295582	9.91845e-05	9.2534	pyrophosphatase activity
MF	GO:0016818	0.29246	0.000110658	9.34649	hydrolase activity, acting on acid anhydrides, in phosphorus-containing anhydrides
MF	GO:0016817	0.291337	0.000117636	9.36511	hydrolase activity, acting on acid anhydrides
MF	GO:0022857	0.283903	0.0127169	6.25582	transmembrane transporter activity
CC	GO:0031410	0.28347	2.03834e-06	11.9717	cytoplasmic vesicle
CC	GO:0031982	0.28347	2.03834e-06	11.9717	vesicle
CC	GO:0016023	0.272486	6.88985e-06	11.86	cytoplasmic membrane-bounded vesicle
CC	GO:0031988	0.272486	6.88985e-06	11.86	membrane-bounded vesicle
MF	GO:0032553	0.249235	1.62932e-10	23.2173	ribonucleotide binding
MF	GO:0032555	0.249235	1.62932e-10	23.2173	purine ribonucleotide binding
MF	GO:0017076	0.242023	1.27696e-10	24.4461	purine nucleotide binding
MF	GO:0046872	0.221784	6.66744e-06	17.7993	metal ion binding
MF	GO:0043167	0.215572	5.11363e-06	18.8978	ion binding
MF	GO:0043169	0.215572	5.11363e-06	18.8978	cation binding
MF	GO:0003677	0.215387	0.00055635	13.7405	DNA binding
MF	GO:0000166	0.168037	1.43429e-05	26.0101	nucleotide binding
MF	GO:0005488	0.16666	1.87882e-29	67.157	binding
MF	GO:0003676	0.155402	0.0010214	21.8581	nucleic acid binding
MF	GO:0016787	0.150337	0.00359038	20.5176	hydrolase activity
CC	GO:0016020	0.125516	0.0125462	20.6293	membrane
CC	GO:0043231	0.107025	6.61247e-05	40.7187	intracellular membrane-bounded organelle
CC	GO:0043227	0.106143	7.7223e-05	40.7559	membrane-bounded organelle
MF	GO:0003824	0.0993965	1.59929e-07	57.6243	catalytic activity
