# Supplementary material for: Drought Tolerance Conferred to Sugarcane by Association with Gluconacetobacter diazotrophicus: A Transcriptomic View of Hormone Pathways
Source: PLoS One. 2014 Dec 9;9(12):e114744. doi: 10.1371/journal.pone.0114744 (PMC4260876; doi:10.1371/journal.pone.0114744)
Supplement: Table S3 — Differentially expressed genes in SP70-1143 (a) ethylene, (b) abscisic acid and (c) auxin metabolism as analyzed by MapMan. Log2 fold changes for two pairwise comparisons for each of the experimental conditions, Bacteria&Drought and Drought, are indicated for shoot and root tissues. (XLSX) [file pone.0114744.s005.xlsx]

## Sheet: Table A Ethylene
			Ethylene Metabolism
Fig. 1 order	ID Reference Transcriptome	Annotation	Category	Description	Bacteria&Drought		Drought
					R	S	R	S
1	r2_l494_t21	AT5G51690;OS06G03990	synthesis-degradation	1-amino-cyclopropane-1-carboxylate synthase 12|ACS12|; Description: Encodes an aminotransferase with broad specificity for aspartate and aromatic amino aids such as tyrosine and phenylalanine. It does not act on branched chain amino acids and does not have ACC synthase activity.| LOC_OS06G03990|; Description: aminotransferase, classes I and II, domain containing protein, expressed|;	-1.2	ns	ns	ns
2	r1_l19789_t1	AT4G26200;OS06G03990	synthesis-degradation	1-amino-cyclopropane-1-carboxylate synthase 7|ACS7	-3.37	ns	ns	ns
3	r1_l918_t1	AT4G11280;OS04G48850	synthesis-degradation	ACS6|1-aminocyclopropane-1-carboxylic acid (acc) synthase 6	-4.09	-2.99	1.37	ns
4	r2_l24079_t1	AT4G11280;OS04G48850	synthesis-degradation	1-aminocyclopropane-1-carboxylic acid (acc) synthase 6|ACS6|ATACS6|; Description: encodes a a member of the 1-aminocyclopropane-1-carboxylate (ACC) synthase (S-adenosyl-L-methionine methylthioadenosine-lyase, EC 4.4.1.14) gene family| LOC_OS04G48850|; Description: aminotransferase, classes I and II, domain containing protein, expressed|;	-4.502	-3.09	1.301	ns
5	r1_l24986_t1	AT2G25450;OS08G30210	synthesis-degradation	1-aminocyclopropane-1-carboxylate oxidase homolog 1, putative	-1	ns	ns	ns
6	r2_l10808_t43	AT1G03410;OS04G10350	synthesis-degradation	2A6|1-aminocyclopropane-1-carboxylate oxidase homolog 2, putative, expressed|;	ns	1.35	ns	ns
7	r1_l4572_t1	AT1G03410;OS08G30100	synthesis-degradation	2A6|1-aminocyclopropane-1-carboxylate oxidase homolog 1, putative, expressed|;	-3.77	ns	ns	ns
8	r1_l34636_t1	OS03G63900	synthesis-degradation	1-aminocyclopropane-1-carboxylate oxidase 2, putative, expressed|	ns	1.06	ns	ns
9	r1_l42534_t1	OS04G10350	synthesis-degradation	1-aminocyclopropane-1-carboxylate oxidase homolog 2, putative, expressed|	ns	2.18	ns	ns
10	r2_l8820_t2	AT1G78550;OS03G63900	synthesis-degradation	1-aminocyclopropane-1-carboxylate oxidase 2, putative, expressed|;	-1.57	ns	ns	ns
11	r1_l6144_t1	AT5G59530;OS04G10350	synthesis-degradation	1-aminocyclopropane-1-carboxylate oxidase homolog 2, putative, expressed|;	1.26	ns	ns	ns
12	r1_l11948_t1	AT2G36690;OS09G39720	synthesis-degradation	1-aminocyclopropane-1-carboxylate oxidase, putative, expressed|;	ns	3.71	ns	ns
13	r1_l15923_t1	AT1G06650;OS08G30100	synthesis-degradation	Similar to 2-oxoglutarate-dependent dioxygenase| LOC_OS08G30100: 1-aminocyclopropane-1-carboxylate oxidase homolog 1, putative	ns	ns	ns	-1.41
14	r1_l23027_t1	AT1G06620;OS04G10350	synthesis-degradation	Similar to a 2-oxoglutarate-dependent dioxygenase| LOC_OS04G10350: 1-aminocyclopropane-1-carboxylate oxidase homolog 2, putative, expressed	ns	ns	ns	1.96
15	r2_l11307_t4	AT1G03400;OS04G55070	synthesis-degradation	A single copy gene that encodes a protein with sequence similarity to tomato E8 (ACC oxidase, the last step in ethylene biosynthesis) involved in ethylene synthesis and fruit ripening in tomato. This gene is not induced by ethylene in siliques. The transcript is found in siliques, etiolated seedlings, leaves, stems and flowers.| LOC_OS04G55070|; Description: gibberellin 20 oxidase 2, putative, ex…	-2.65	ns	ns	ns
16	r2_l27458_t2	AT1G03400;OS06G14390	synthesis-degradation	A single copy gene that encodes a protein with sequence similarity to tomato E8 (ACC oxidase, the last step in ethylene biosynthesis) involved in ethylene synthesis and fruit ripening in tomato. This gene is not induced by ethylene in siliques. The transcript is found in siliques, etiolated seedlings, leaves, stems and flowers.| LOC_OS06G14390|; Description: 1-aminocyclopropane-1-carboxylate oxid…	-1.29	ns	ns	ns
17	r1_l5030_t1	AT1G03400;OS06G14390	synthesis-degradation	A single copy gene that encodes a protein with sequence similarity to tomato E8 (ACC oxidase, the last step in ethylene biosynthesis) involved in ethylene synthesis and fruit ripening in tomato. This gene is not induced by ethylene in siliques. The transcript is found in siliques, etiolated seedlings, leaves, stems and flowers.| LOC_OS06G14390|; Description: 1-aminocyclopropane-1-carboxylate oxid…	ns	2.73	ns	ns
18	r1_l15555_t3	AT1G78550;OS03G63900	synthesis-degradation	1-aminocyclopropane-1-carboxylate oxidase 2, putative	-1.67	ns	1.14	ns
19	r1_l1045_t9	AT1G77330;OS05G05680	synthesis-degradation	1-aminocyclopropane-1-carboxylate oxidase, putative	-2.27	-1.32	ns	1.69
20	r2_l6061_t55	AT1G77330;OS05G05680	synthesis-degradation	1-aminocyclopropane-1-carboxylate oxidase, putative	ns	ns	ns	1.68
21	r1_l18600_t1	AT2G25450;OS08G30210	synthesis-degradation	Encodes a protein whose sequence is similar to ACC oxidase| LOC_OS08G30210|; Description: 1-aminocyclopropane-1-carboxylate oxidase homolog 1, putative, expressed|;	ns	-3.46	ns	ns
22	r1_l6051_t2	AT1G06620;OS03G48430	synthesis-degradation	Encodes a protein whose sequence is similar to a 2-oxoglutarate-dependent dioxygenase| LOC_OS03G48430|; Description: 1-aminocyclopropane-1-carboxylate oxidase homolog 4, putative, expressed|;	-2.78	ns	ns	ns
23	r2_l23321_t34	AT1G06620;OS03G48430	synthesis-degradation	Encodes a protein whose sequence is similar to a 2-oxoglutarate-dependent dioxygenase| LOC_OS03G48430|; Description: 1-aminocyclopropane-1-carboxylate oxidase homolog 4, putative, expressed|;	-2.72	ns	ns	ns
24	r1_l25062_t2	AT1G06640;OS04G10350	synthesis-degradation	Encodes a protein whose sequence is similar to a 2-oxoglutarate-dependent dioxygenase| LOC_OS04G10350|; Description: 1-aminocyclopropane-1-carboxylate oxidase homolog 2, putative, expressed|;	ns	1.21	ns	ns
25	r1_l42282_t1	AT1G06650;OS03G48430	synthesis-degradation	Similar to 2-oxoglutarate-dependent dioxygenase| LOC_OS03G48430: 1-aminocyclopropane-1-carboxylate oxidase homolog 4, putative, expressed	ns	ns	ns	1.02
26	r1_l75717_t1	AT1G17020;OS03G63900	synthesis-degradation	SRG1|SENESCENCE-RELATED GENE 1	ns	-1	ns	2.08
27	r1_l11144_t1	AT2G19590;OS01G39860	synthesis-degradation	ACO1|ACC oxidase 1	ns	ns	1.02	ns
28	r1_l2188_t1	AT1G66340;OS03G49500	signal transduction	EIN1|ETHYLENE INSENSITIVE 1|ETR|ETHYLENE RESPONSE|ETR1|AtETR1|ETHYLENE RESPONSE 1|; Description: Similar to prokaryote sensory transduction proteins. Contains a histidine kinase and a response regulator domain. Homodimer. Membrane component. Binds ethylene. Mutations affect ethylene binding and metabolism of other plant hormones such as auxin, cytokinins, ABA and gibberellic acid. Ethylene recept…	-1.09	ns	ns	ns
29	r2_l5084_t7	AT1G66340;OS03G49500	signal transduction	EIN1|ETHYLENE INSENSITIVE 1|ETR|ETHYLENE RESPONSE|ETR1|AtETR1|ETHYLENE RESPONSE 1|; Description: Similar to prokaryote sensory transduction proteins. Contains a histidine kinase and a response regulator domain. Homodimer. Membrane component. Binds ethylene. Mutations affect ethylene binding and metabolism of other plant hormones such as auxin, cytokinins, ABA and gibberellic acid. Ethylene recept…	-1.07	ns	ns	ns
30	r1_l30061_t1	AT3G04580;OS02G57530	signal transduction	ETHYLENE INSENSITIVE 4|EIN4|	-1.44	ns	ns	-1.1
31	r2_l4628_t22	AT3G04580;OS02G57530	signal transduction	ETHYLENE INSENSITIVE 4|EIN4|	-1.45	1.09	ns	-1.95
32	r1_l5098_t1	AT2G40940;OS03G49500	signal transduction	Ethylene response sensor 1|ERS|ERS1|ETHYLENE RESPONSE SENSOR|; Description: Ethylene receptor, subfamily 1. Has histidine kinase activity.| LOC_OS03G49500|; Description: ethylene receptor, putative, expressed|;	-2.04	ns	ns	ns
33	r2_l24270_t1	AT5G03730;OS09G39320	protein.postranslational modification	SIS1|CTR1|AtCTR1|SUGAR-INSENSITIVE 1|CONSTITUTIVE TRIPLE RESPONSE 1|; Description: Homologous to the RAF family of serine/threonine protein kinases. Negative regulator in the ethylene signal transduction pathway. Interacts with the putative ethylene receptors ETR1 and ERS. Constitutively expressed.|; Symbols: LOC_OS09G39320|; Description: CTR1-like protein kinase, putative, expressed|;	-1.311	ns	ns	ns
34	r1_l10696_t2	AT5G03730;OS02G32610	protein.postranslational modification	SIS1|CTR1|AtCTR1|SUGAR-INSENSITIVE 1|CONSTITUTIVE TRIPLE RESPONSE 1|; Description: Homologous to the RAF family of serine/threonine protein kinases. Negative regulator in the ethylene signal transduction pathway. Interacts with the putative ethylene receptors ETR1 and ERS. Constitutively expressed.|; Symbols: LOC_OS02G32610|; Description: protein kinase domain containing protein, expressed|;	ns	1.54	ns	ns
35	r1_l28262_t1	AT5G03730;OS09G39320	protein.postranslational modification	SIS1|CTR1|AtCTR1|SUGAR-INSENSITIVE 1|CONSTITUTIVE TRIPLE RESPONSE 1|; Description: Homologous to the RAF family of serine/threonine protein kinases. Negative regulator in the ethylene signal transduction pathway. Interacts with the putative ethylene receptors ETR1 and ERS. Constitutively expressed.|; Symbols: LOC_OS09G39320|; Description: CTR1-like protein kinase, putative, expressed|;	ns	ns	ns	-1.654
36	r1_l24700_t1	AT5G03730;OS09G39320	protein.postranslational modification	SIS1|CTR1|AtCTR1|SUGAR-INSENSITIVE 1|CONSTITUTIVE TRIPLE RESPONSE 1|; Description: Homologous to the RAF family of serine/threonine protein kinases. Negative regulator in the ethylene signal transduction pathway. Interacts with the putative ethylene receptors ETR1 and ERS. Constitutively expressed.|; Symbols: LOC_OS09G39320|; Description: CTR1-like protein kinase, putative, expressed|;	ns	ns	ns	-1.255
37	r1_l8719_t1	AT4G35780;OS07G29330	protein.postranslational modification	Serine/threonine-protein kinase CTR1	ns	1.05	ns	ns
38	r1_l19174_t1	AT5G03280;OS07G06300	transport.metal	ATEIN2|ETHYLENE INSENSITIVE 2|ORE3|ORE2|ORESARA 2|ENHANCED RESPONSE TO ABA3|ORESARA 3|PIR2|CYTOKININ RESISTANT 1|ERA3|CKR1|EIN2|; Description: Involved in ethylene signal transduction. Acts downstream of CTR1. Positively regulates ORE1 and negatively regulates mir164A,B,C to regulate leaf senescence. A maternally expressed imprinted gene. Mutations in ein2 block ethylene stimulation of flavonol s…	-2.765	-1.21	ns	ns
39	r1_l8174_t1	AT5G03280;OS07G06130	transport.metal	ATEIN2|ETHYLENE INSENSITIVE 2|ORE3|ORE2|ORESARA 2|ENHANCED RESPONSE TO ABA3|ORESARA 3|PIR2|CYTOKININ RESISTANT 1|ERA3|CKR1|EIN2|; Description: Involved in ethylene signal transduction. Acts downstream of CTR1. Positively regulates ORE1 and negatively regulates mir164A,B,C to regulate leaf senescence. A maternally expressed imprinted gene. Mutations in ein2 block ethylene stimulation of flavonol s…	-2.706	-2.06	ns	ns
40	r1_l43684_t1	AT5G03280;OS03G49400	transport.metal	ATEIN2|ETHYLENE INSENSITIVE 2|ORE3|ORE2|ORESARA 2|ENHANCED RESPONSE TO ABA3|ORESARA 3|PIR2|CYTOKININ RESISTANT 1|ERA3|CKR1|EIN2|; Description: Involved in ethylene signal transduction. Acts downstream of CTR1. Positively regulates ORE1 and negatively regulates mir164A,B,C to regulate leaf senescence. A maternally expressed imprinted gene. Mutations in ein2 block ethylene stimulation of flavonol s…	ns	1.47	1.92	ns
41	r1_l1498_t1	AT5G03280;OS07G06130	transport.metal	ATEIN2|ETHYLENE INSENSITIVE 2|ORE3|ORE2|ORESARA 2|ENHANCED RESPONSE TO ABA3|ORESARA 3|PIR2|CYTOKININ RESISTANT 1|ERA3|CKR1|EIN2|; Description: Involved in ethylene signal transduction. Acts downstream of CTR1. Positively regulates ORE1 and negatively regulates mir164A,B,C to regulate leaf senescence. A maternally expressed imprinted gene. Mutations in ein2 block ethylene stimulation of flavonol s…	ns	ns	1.069	ns
42	r1_l18663_t1	AT2G27050;OS07G48630	RNA.regulation of transcription.EIN3-like(EIL) transcription factor family	AtEIL1|ETHYLENE-INSENSITIVE3-like 1|EIL1|; Description: ethylene-insensitive3-like1 (EIL1)|; Symbols: LOC_OS07G48630|; Description: ethylene-insensitive 3, putative, expressed|;	-2.023	ns	ns	ns
43	r1_l726_t3	AT2G27050;OS03G20790	RNA.regulation of transcription.EIN3-like(EIL) transcription factor family	AtEIL1|ETHYLENE-INSENSITIVE3-like 1|EIL1|; Description: ethylene-insensitive3-like1 (EIL1)|; Symbols: LOC_OS03G20790|; Description: ethylene-insensitive 3, putative, expressed|;	-1.039	ns	ns	ns
44	r1_l46082_t1	OS08G39830	RNA.regulation of transcription.EIN3-like(EIL) transcription factor family	Ethylene-insensitive 3, putative, expressed|	ns	ns	1.236	ns
45	r1_l11036_t1	AT5G25350;OS06G40360	protein.degradation.ubiquitin.E3.SCF.FBOX	EBF2|EIN3-binding F box protein 2|; Description: Arabidopsis thaliana EIN3-binding F-box protein 2 (EBF2) mRNA. Part of the SCF complex, it is located in the nucleus and is involved in the ethylene-response pathway.|; Symbols: LOC_OS06G40360|; Description: OsFBL30 - F-box domain and LRR containing protein, expressed|;	-2.38	ns	ns	ns
46	r1_l2700_t1	AT2G25490;OS02G10700;	protein.degradation.ubiquitin.E3.SCF.FBOX	EBF1|EIN3-binding F box protein 1|FBL6|; Description: Encodes an F-box protein involved in the ubiquitin/proteasome-dependent proteolysis of EIN3.|; Symbols: LOC_OS02G10700|; Description: OsFBL7 - F-box domain and LRR containing protein, expressed|;	ns	-1.75	ns	ns
47	r1_l2785_t2	AT4G17500;OS01G54890	hormone metabolism.ethylene.signal transduction	ATERF-1|ethylene responsive element binding factor 1|ERF-1|; Description: Encodes a member of the ERF (ethylene response factor) subfamily B-3 of ERF/AP2 transcription factor family (ATERF-1). The protein contains one AP2 domain. There are 18 members in this subfamily including ATERF-1, ATERF-2, AND ATERF-5.| LOC_OS01G54890|; Description: ethylene-responsive transcription factor 2, putative, expr…	-2.47	2.37	ns	ns
48	r1_l2950_t2	AT4G17500;OS04G46220	hormone metabolism.ethylene.signal transduction	ATERF-1|ethylene responsive element binding factor 1|ERF-1|; Description: Encodes a member of the ERF (ethylene response factor) subfamily B-3 of ERF/AP2 transcription factor family (ATERF-1). The protein contains one AP2 domain. There are 18 members in this subfamily including ATERF-1, ATERF-2, AND ATERF-5.| LOC_OS04G46220|; Description: ethylene-responsive transcription factor, putative, expres…	-1.94	ns	ns	ns
49	r1_l2576_t1	AT1G50640;OS06G06540	hormone metabolism.ethylene.signal transduction	ERF3|ethylene responsive element binding factor 3,encodes a member of the ERF (ethylene response factor) subfamily B-1 of ERF/AP2 transcription factor family (ATERF-3). The protein contains one AP2 domain. There are 15 members in this subfamily including ATERF-3, ATERF-4, ATERF-7, and leafy petiole.	-4.79	-2.34	ns	1.2
50	r1_l12936_t1/4	AT1G50640;OS01G58420	hormone metabolism.ethylene.signal transduction	ERF3|ethylene responsive element binding factor 3	-3.61	ns	1.78	1.58
51	r1_l5442_t1	AT1G50640;OS04G52090	hormone metabolism.ethylene.signal transduction	ERF3|ethylene responsive element binding factor 3|ATERF3|; Description: encodes a member of the ERF (ethylene response factor) subfamily B-1 of ERF/AP2 transcription factor family (ATERF-3). The protein contains one AP2 domain. There are 15 members in this subfamily including ATERF-3, ATERF-4, ATERF-7, and leafy petiole.| LOC_OS04G52090|; Description: AP2 domain containing protein, expressed|;	-1	-2.72	ns	ns
52	r1_l3102_t3	AT3G20310;OS04G52090	hormone metabolism.ethylene.signal transduction	ERF-7|ethylene response factor 8	ns	ns	1.02	1.13
53	r2_l11720_t11	AT3G20310;OS04G57340	hormone metabolism.ethylene.signal transduction	ATERF-7|ethylene response factor 7	ns	ns	1.43	1.61
54	r1_l2938_t3	AT3G20310;OS04G57340	hormone metabolism.ethylene.signal transduction	ERF-7|ethylene response factor 7	ns	-1.65	1.51	1.84
55	r2_l38479_t1	AT3G20310;OS04G52090	hormone metabolism.ethylene.signal transduction	ATERF7|ERF7|ATERF-7|ethylene response factor 7|; Description: Encodes a member of the ERF (ethylene response factor) subfamily B-1 of ERF/AP2 transcription factor family (ATERF-7). The protein contains one AP2 domain. Phosphorylated by PKS3 in vitro. Involved in ABA-mediated responses. Acts as a repressor of GCC box?mediated transcription together with AtSin3 and HDA19.| LOC_OS04G52090|; Descript…	ns	-1	ns	ns
56	r2_l5420_t2	AT1G53170;OS04G52090	hormone metabolism.ethylene.signal transduction	ERF-8|ethylene response factor 8|	ns	-4.05	ns	2.08
57	r1_l2050_t1	AT5G44210;OS01G58420	hormone metabolism.ethylene.signal transduction	ERF DOMAIN PROTEIN- 9|ATERF9	-2.39	-1.62	1.16	1.47
58	r1_l5411_t1	AT5G44210;OS01G58420	hormone metabolism.ethylene.signal transduction	ERF DOMAIN PROTEIN- 9|ATERF9	-1.83	-1.08	ns	1.18
59	r2_l28979_t4	AT1G28360;OS05G41760	hormone metabolism.ethylene.signal transduction	ERF domain protein 12|ERF12, encodes a member of the ERF (ethylene response factor) subfamily B-1 of ERF/AP2 transcription factor family (ERF12). The protein contains one AP2 domain. There are 15 members in this subfamily including ATERF-3, ATERF-4, ATERF-7, and leafy petiole.	-2.77	-3.36	ns	2.25
60	r1_l1458_t6	AT1G28360;OS04G52090	hormone metabolism.ethylene.signal transduction	ERF DOMAIN PROTEIN 12|ERF12, encodes a member of the ERF (ethylene response factor) subfamily B-1 of ERF/AP2 transcription factor family (ERF12). The protein contains one AP2 domain. There are 15 members in this subfamily including ATERF-3, ATERF-4, ATERF-7, and leafy petiole.	ns	-2.96	1.69	2.87
61	r1_l17196_t1	AT2G31230;OS03G64260	hormone metabolism.ethylene.signal transduction	ERF15|ethylene-responsive element binding factor 15	ns	ns	-2.67	ns
62	r1_l14695_t1	AT3G16770;OS03G08500	hormone metabolism.ethylene.signal transduction	ERF72|EBP|ethylene-responsive element binding protein|RELATED TO AP2 3|ATEBP|ETHYLENE RESPONSE FACTOR 72|RAP2.3|; Description: Encodes a member of the ERF (ethylene response factor) subfamily B-2 of the plant specific ERF/AP2 transcription factor family (RAP2.3). The protein contains one AP2 domain. There are 5 members in this subfamily including RAP2.2 AND RAP2.12.It is localized to the nucleus …	ns	2.34	ns	ns
63	r1_l4561_t1	AT1G72360;OS03G08500	hormone metabolism.ethylene.signal transduction	ERF73|ethylene response factor 73	ns	-1.14	1.38	ns
64	r2_l22359_t13	AT1G72360;OS03G08500	hormone metabolism.ethylene.signal transduction	ERF73|HRE1|AtERF73|ethylene response factor 73|HYPOXIA RESPONSIVE ERF (ETHYLENE RESPONSE FACTOR) 1|; Description: Encodes a member of the ERF (ethylene response factor) subfamily B-2 of ERF/AP2 transcription factor family. The protein contains one AP2 domain. There are 5 members in this subfamily including RAP2.2 AND RAP2.12.| LOC_OS03G08500|; Description: AP2 domain containing protein, expressed…	2.88	1.95	ns	ns
65	r1_l45550_t1	AT1G72360;OS03G08490	hormone metabolism.ethylene.signal transduction	ERF73|HRE1|AtERF73|ethylene response factor 73|HYPOXIA RESPONSIVE ERF (ETHYLENE RESPONSE FACTOR) 1|; Description: Encodes a member of the ERF (ethylene response factor) subfamily B-2 of ERF/AP2 transcription factor family. The protein contains one AP2 domain. There are 5 members in this subfamily including RAP2.2 AND RAP2.12.| LOC_OS03G08490|; Description: AP2 domain containing protein, expressed…	ns	1	ns	ns
66	r2_l8846_t59	AT3G23230;OS07G12510	hormone metabolism.ethylene.signal transduction	ERF98|TDR1|Ethylene Response Factor 98|Transcriptional Regulator of Defense Response 1	ns	ns	ns	-1.47
67	r1_l6140_t2	AT5G50080;OS02G52670	hormone metabolism.ethylene.signal transduction	Ethylene response factor 110|ERF110	-3.65	ns	ns	1.61
68	r1_l21803_t1	AT5G50080;OS01G64790	hormone metabolism.ethylene.signal transduction	Ethylene response factor 110|ERF110|; Description: encodes a member of the ERF (ethylene response factor) subfamily B-4 of ERF/AP2 transcription factor family. The protein contains one AP2 domain and is phosphorylated in planta. There are 7 members in this subfamily.| LOC_OS01G64790|; Description: AP2 domain containing protein, expressed|;	ns	2.45	ns	ns
69	r2_l8753_t30	AT5G50080;OS01G64790	hormone metabolism.ethylene.signal transduction	Ethylene response factor 110|ERF110|; Description: encodes a member of the ERF (ethylene response factor) subfamily B-4 of ERF/AP2 transcription factor family. The protein contains one AP2 domain and is phosphorylated in planta. There are 7 members in this subfamily.| LOC_OS01G64790|; Description: AP2 domain containing protein, expressed|;	ns	1.86	ns	ns
70	r2_l6867_t6	AT5G51190;OS10G41330	hormone metabolism.ethylene.signal transduction	Subfamily B-3 of ERF/AP2 transcription factor family	-3.51	-3.44	1.41	2.27
71	r1_l16652_t2	OS02G43790	hormone metabolism.ethylene.signal transduction	Ethylene-responsive transcription factor, putative, expressed|	-4.29	-2.51	ns	ns
72	r1_l38061_t1	AT1G15360;OS02G10760	hormone metabolism.ethylene.signal transduction	SHINE 1|WIN1|WAX INDUCER 1|SHN1|; Description: Encodes a member of the ERF (ethylene response factor) subfamily B-6 of ERF/AP2 transcription factor family. The protein contains one AP2 domain. There are 12 members in this subfamily including RAP2.11. This gene is involved in wax biosynthesis. Over-expression of the gene results in glossy leaf phenotype and increased drought tolerance. Two closely…	ns	-1.63	ns	ns
73	r1_l57423_t1	AT1G15360;OS06G40150	hormone metabolism.ethylene.signal transduction	SHINE 1|WIN1|WAX INDUCER 1|SHN1|; Description: Encodes a member of the ERF (ethylene response factor) subfamily B-6 of ERF/AP2 transcription factor family. The protein contains one AP2 domain. There are 12 members in this subfamily including RAP2.11. This gene is involved in wax biosynthesis. Over-expression of the gene results in glossy leaf phenotype and increased drought tolerance. Two closely…	ns	-1.65	ns	ns
74	r2_l17420_t4	AT1G15360;OS02G10760	hormone metabolism.ethylene.signal transduction	SHINE 1|WIN1|WAX INDUCER 1|SHN1|; Description: Encodes a member of the ERF (ethylene response factor) subfamily B-6 of ERF/AP2 transcription factor family. The protein contains one AP2 domain. There are 12 members in this subfamily including RAP2.11. This gene is involved in wax biosynthesis. Over-expression of the gene results in glossy leaf phenotype and increased drought tolerance. Two closely…	ns	-1.55	ns	ns
75	r1_l1692_t3	OS04G46220	hormone metabolism.ethylene.signal transduction	Ethylene-responsive transcription factor, putative, expressed|	-1.58	ns	ns	ns
76	r2_l21081_t1	AT5G43410;OS08G36920	hormone metabolism.ethylene.signal transduction	Encodes a member of the ERF (ethylene response factor) subfamily B-3 of ERF/AP2 transcription factor family	-1	ns	3.66	2.55
77	r1_l20674_t1	OS03G08500	hormone metabolism.ethylene.signal transduction	AP2 domain containing protein, expressed|	ns	2.18	ns	ns
78	r2_l13864_t2	OS03G08500	hormone metabolism.ethylene.signal transduction	AP2 domain containing protein, expressed|	ns	1.41	ns	ns
79	r1_l15301_t2	OS05G36100	hormone metabolism.ethylene.signal transduction	AP2 domain containing protein, expressed|	ns	4.62	ns	ns
80	r2_l29963_t1	OS05G36100	hormone metabolism.ethylene.signal transduction	AP2 domain containing protein, expressed|	ns	4.15	ns	ns
81	r1_l15549_t1	OS09G13940	hormone metabolism.ethylene.signal transduction	AP2 domain containing protein	ns	ns	ns	1.9
82	r1_l4180_t1	OS08G36920	hormone metabolism.ethylene.signal transduction	AP2 domain containing protein	-1	ns	3.39	2.74
83	r1_l8013_t1	OS03G08500	hormone metabolism.ethylene.signal transduction	AP2 domain containing protein	ns	1.7	ns	ns
84	r1_l273_t4	OS04G52090	hormone metabolism.ethylene.signal transduction	AP2 domain containing protein	ns	-1.53	1.16	1.05
85	r1_l274_t1	OS04G52090	hormone metabolism.ethylene.signal transduction	AP2 domain containing protein	ns	-1.82	1.23	1.06
86	r1_l59270_t1	OS07G22770	hormone metabolism.ethylene.signal transduction	AP2 domain containing protein	ns	ns	-1	ns
87	r1_l933_t1	OS01G64790	hormone metabolism.ethylene.signal transduction	AP2 domain containing protein	ns	1.42	-2.08	1.2
88	r2_l22124_t2	OS03G08500	hormone metabolism.ethylene.signal transduction	AP2 domain containing protein	ns	1.77	-1	ns
89	r1_l6393_t2	OS02G06330	hormone metabolism.ethylene.signal transduction	AP2 domain containing protein, expressed	ns	ns	ns	1.31
90	r1_l18294_t1	AT1G43160;OS04G34970	hormone metabolism.ethylene.signal transduction	RAP2.6|related to AP2 6|; Description: encodes a member of the ERF (ethylene response factor) subfamily B-4 of ERF/AP2 transcription factor family (RAP2.6). The protein contains one AP2 domain. There are 7 members in this subfamily.| LOC_OS04G34970|; Description: AP2 domain containing protein, expressed|;	-1.09	ns	ns	ns
91	r1_l36555_t1	AT5G13330;OS04G32620	RNA.regulation of transcription.AP2/EREBP, APETALA2/Ethylene-responsive element binding protein family	relatedtoAP26l|Rap2.6L|;Description:encodesamemberoftheERF(ethyleneresponsefactor)subfamilyB-4ofERF/AP2transcriptionfactorfamily.TheproteincontainsoneAP2domain.Thereare7membersinthissubfamily.|LOC_OS04G32620|;Description:ethylene-responsivetranscriptionfactorERF114,putative,expressed|;	ns	5.15	ns	ns
92	r2_l25270_t5	AT5G13330;OS04G32620	RNA.regulation of transcription.AP2/EREBP, APETALA2/Ethylene-responsive element binding protein family	relatedtoAP26l|Rap2.6L|;Description:encodesamemberoftheERF(ethyleneresponsefactor)subfamilyB-4ofERF/AP2transcriptionfactorfamily.TheproteincontainsoneAP2domain.Thereare7membersinthissubfamily.|LOC_OS04G32620|;Description:ethylene-responsivetranscriptionfactorERF114,putative,expressed|;	ns	4.73	ns	ns
93	r1_l6917_t2	AT4G25480;OS09G35020	RNA.regulation of transcription.AP2/EREBP, APETALA2/Ethylene-responsive element binding protein family	DREB1A|C-REPEAT BINDING FACTOR 3|CBF3|dehydration response element B1A	ns	-4.89	1	2.93
94	r2_l24605_t1	AT4G31060;OS08G41030	hormone metabolism.ethylene.signal transduction	Encodes a member of the DREB subfamily A-5 of ERF/AP2 transcription factor family. The protein contains one AP2 domain. There are 15 members in this subfamily including RAP2.1, RAP2.9 and RAP2.10. A maternally expressed imprinted gene.| LOC_OS08G41030|; Description: AP2 domain containing protein, expressed|;	ns	-4.66	ns	ns
95	r1_l53230_t1	OS02G35240;	hormone metabolism.ethylene.signal transduction	Dehydration-responsive element-binding protein, putative	ns	ns	ns	2.08
96	r2_l21689_t1	AT5G11590;OS10G38000	hormone metabolism.ethylene.signal transduction	TINY2|member of the DREB subfamily A-4 of ERF/AP2 transcription factor family	ns	-2.23	ns	1.68
97	r1_l1408_t2	AT4G25480;OS04G48350	RNA.regulation of transcription.AP2/EREBP, APETALA2/Ethylene-responsive element binding protein family	DREB1A|C-REPEATBINDINGFACTOR3|CBF3|dehydrationresponseelementB1A|ATCBF3|;Description:encodesamemberoftheDREBsubfamilyA-1ofERF/AP2transcriptionfactorfamily(CBF3).TheproteincontainsoneAP2domain.Therearesixmembersinthissubfamily,includingCBF1,CBF2,andCBF3.Thisgeneisinvolvedinresponsetolowtemperatureandabscisicacid.|;LOC_OS04G48350|;Description:dehydration-responsiveelement-bindingprotein,putative,ex…	-2.928	ns	2.142	3.005
98	r2_l4653_t10	AT4G25480;OS04G48350	RNA.regulation of transcription.AP2/EREBP, APETALA2/Ethylene-responsive element binding protein family	DREB1A|C-REPEATBINDINGFACTOR3|CBF3|dehydrationresponseelementB1A|ATCBF3|;Description:encodesamemberoftheDREBsubfamilyA-1ofERF/AP2transcriptionfactorfamily(CBF3).TheproteincontainsoneAP2domain.Therearesixmembersinthissubfamily,includingCBF1,CBF2,andCBF3.Thisgeneisinvolvedinresponsetolowtemperatureandabscisicacid.|;LOC_OS04G48350|;Description:dehydration-responsiveelement-bindingprotein,putative,ex…	ns	ns	3.621	3.199
99	r1_l3179_t1	AT4G25480;OS09G35030	RNA.regulation of transcription.AP2/EREBP, APETALA2/Ethylene-responsive element binding protein family	DREB1A|C-REPEATBINDINGFACTOR3|CBF3|dehydrationresponseelementB1A|ATCBF3|;Description:encodesamemberoftheDREBsubfamilyA-1ofERF/AP2transcriptionfactorfamily(CBF3).TheproteincontainsoneAP2domain.Therearesixmembersinthissubfamily,includingCBF1,CBF2,andCBF3.Thisgeneisinvolvedinresponsetolowtemperatureandabscisicacid.|;LOC_OS09G35030|;Description:dehydration-responsiveelement-bindingprotein,putative,ex…	ns	-1.87	3.008	2.279
100	r1_l88_t1	AT4G25480;OS09G35030	RNA.regulation of transcription.AP2/EREBP, APETALA2/Ethylene-responsive element binding protein family	DREB1A|C-REPEATBINDINGFACTOR3|CBF3|dehydrationresponseelementB1A|ATCBF3|;Description:encodesamemberoftheDREBsubfamilyA-1ofERF/AP2transcriptionfactorfamily(CBF3).TheproteincontainsoneAP2domain.Therearesixmembersinthissubfamily,includingCBF1,CBF2,andCBF3.Thisgeneisinvolvedinresponsetolowtemperatureandabscisicacid.|;LOC_OS09G35030|;Description:dehydration-responsiveelement-bindingprotein,putative,ex…	ns	ns	2.315	1.618
101	r2_l16796_t3	AT4G25490;OS06G03670	RNA.regulation of transcription.AP2/EREBP, APETALA2/Ethylene-responsive element binding protein family	DREB1B|DREBINDINGPROTEIN1B|CBF1|C-repeat/DREbindingfactor1|ATCBF1|;Description:TranscriptionalactivatorthatbindstotheDRE/CRTregulatoryelementandinducesCOR(cold-regulated)geneexpressionincreasingplantfreezingtolerance.ItencodesamemberoftheDREBsubfamilyA-1ofERF/AP2transcriptionfactorfamily(CBF1).TheproteincontainsoneAP2domain.Therearesixmembersinthissubfamily,includingCBF1,CBF2,andCBF3.Thisgeneisin…	ns	-1.04	3.827	3.516
102	r1_l17979_t1	AT5G05410;OS05G27930	RNA.regulation of transcription.AP2/EREBP, APETALA2/Ethylene-responsive element binding protein family	DREB2A|DRE-bindingprotein2A|DEHYDRATION-RESPONSIVEELEMENTBINDINGPROTEIN2|DREB2|;Description:EncodesatranscriptionfactorthatspecificallybindstoDRE/CRTciselements(responsivetodroughtandlow-temperaturestress).BelongstotheDREBsubfamilyA-2ofERF/AP2transcriptionfactorfamily(DREB2A).ThereareeightmembersinthissubfamilyincludingDREB2B.TheproteincontainsoneAP2domain.Overexpressionoftranscriptionalactivatio…	ns	-1.06	ns	ns
	r1_l58041_t1	AT1G17020;OS03G32470	synthesis-degradation	ATSRG1|SENESCENCE-RELATED GENE 1|SRG1|senescence-related gene 1|; Description: Encodes a novel member of the Fe(II)/ascorbate oxidase gene family; senescence-related gene.| LOC_OS03G32470|; Description: leucoanthocyanidin dioxygenase, putative, expressed|;	ns	-1.29	ns	ns
	r2_l8547_t8	AT1G17020;OS03G63900	synthesis-degradation	SRG1|SENESCENCE-RELATED GENE 1| LOC_OS03G63900|; Description: 1-aminocyclopropane-1-carboxylate oxidase 2, putative	ns	ns	ns	1.3
	r1_l16696_t1	AT1G17020;OS06G07914	synthesis-degradation	SRG1|SENESCENCE-RELATED GENE 1|SRG1|senescence-related gene 1	-1.23	ns	ns	ns
	r1_l35959_t1	AT1G17020;OS10G40934	synthesis-degradation	SRG1|SENESCENCE-RELATED GENE 1	ns	ns	ns	1.43
	r2_l11023_t18	AT1G17020;OS10G40934	synthesis-degradation	SRG1|SENESCENCE-RELATED GENE 1	ns	ns	ns	1.49
	r2_l6775_t2	AT1G17020;OS10G40934	synthesis-degradation	ATSRG1|SENESCENCE-RELATED GENE 1|SRG1|senescence-related gene 1|; Description: Encodes a novel member of the Fe(II)/ascorbate oxidase gene family; senescence-related gene.| LOC_OS10G40934|; Description: flavonol synthase/flavanone 3-hydroxylase, putative, expressed|;	ns	-3.85	ns	ns
	r1_l17264_t1	OS05G14010	induced-regulated-responsive-activated	Ethylene-responsive protein related, putative	ns	ns	ns	-1.92
	r1_l53091_t1	OS07G28890	induced-regulated-responsive-activated	Ethylene-responsive protein related, putative	-1	ns	ns	-2.82
	r1_l14773_t1	AT1G47740;OS03G10200	signal transduction	Ethylene-responsive element-binding protein, putative, expressed|;	-2.44	-1.08	ns	ns
	r1_l3523_t1	AT1G47740;OS03G10200	signal transduction	Ethylene-responsive element-binding protein, putative	ns	ns	2.46	ns
	r1_l50265_t1	AT2G25190;OS06G08360	signal transduction	Ethylene-responsive element-binding protein, putative, expressed|;	-2.15	ns	ns	ns
	r1_l15337_t3	AT4G25680;OS10G38970	signal transduction	Ethylene-responsive element-binding protein, putative, expressed|;	-1.28	ns	ns	ns
	r2_l9396_t5	AT4G25680;OS10G38970	signal transduction	Ethylene-responsive element-binding protein, putative, expressed|;	-1.25	ns	ns	ns
	r1_l6835_t3	AT5G47310;OS02G43840	signal transduction	Ethylene-responsive element-binding protein, putative	ns	ns	ns	1.18
	r2_l25112_t7	AT5G47310;OS02G43840	signal transduction	Ethylene-responsive element-binding protein, putative	ns	ns	ns	1.04
	r1_l36583_t1	AT5G47310;OS03G01130	signal transduction	Ethylene-responsive element-binding protein, putative, expressed|;	-1.81	ns	ns	ns
	r2_l16707_t34	AT5G47310;OS03G01130	signal transduction	Ethylene-responsive element-binding protein, putative, expressed|;	-1.36	ns	ns	ns
	r1_l8062_t1	AT5G47310;OS04G46290	signal transduction	Ethylene-responsive element-binding protein, putative, expressed|;	-1.38	ns	ns	ns
	r1_l24428_t1	AT5G47310;OS06G36490	signal transduction	Ethylene-responsive element-binding protein, putative	-1.18	ns	ns	1.02
	r2_l24104_t6	AT5G47310;OS06G36490	signal transduction	Ethylene-responsive element-binding protein, putative	-1.46	ns	ns	1.2
	r2_l16907_t3	AT5G25170;OS06G08360	signal transduction	Ethylene-responsive element-binding protein, putative, expressed|;	ns	-2.95	ns	ns
	r2_l16555_t1	AT1G31050;OS04G47810	induced-regulated-responsive-activated	Ethylene-responsive protein related, putative, expressed|;	ns	-2.29	ns	ns
	r1_l17193_t1	AT1G31050;OS07G28890	induced-regulated-responsive-activated	Ethylene-responsive protein related, putative, expressed|;	-1.59	ns	ns	ns
	r2_l16544_t15	AT1G31050;OS07G28890	induced-regulated-responsive-activated	Ethylene-responsive protein related, putative, expressed|;	-1.88	ns	ns	ns
	r1_l44945_t1	AT1G61660;OS05G42180	induced-regulated-responsive-activated	Ethylene-responsive protein related, putative	-1	ns	ns	-1.24
	r1_l28806_t1	AT1G61660;OS04G53990	induced-regulated-responsive-activated	Ethylene-responsive protein related, putative, expressed|;	ns	1.45	ns	ns
	r2_l3688_t17	AT1G61660;OS04G53990	induced-regulated-responsive-activated	Ethylene-responsive protein related, putative, expressed|;	ns	1.01	ns	ns
	r1_l6257_t2	AT2G31730;OS04G41570	induced-regulated-responsive-activated	Ethylene-responsive protein related, putative, expressed|;	-1.83	ns	ns	ns
	r1_l1816_t1	OS04G53990	induced-regulated-responsive-activated	Ethylene-responsive protein related, putative, expressed|	-1.56	ns	ns	ns
	r2_l30161_t22	AT4G29100;OS02G17680	induced-regulated-responsive-activated	ethylene-responsive protein related, putative, expressed|;	-1.48	ns	ns	ns
	r2_l11783_t5	AT1G78550;OS10G40880	synthesis-degradation	Flavonol synthase/flavanone 3-hydroxylase, putative	ns	ns	ns	2.87
	r1_l63673_t1	AT1G78550;OS10G41020	synthesis-degradation	Flavonol synthase/flavanone 3-hydroxylase, putative	ns	-1.62	ns	1
	r2_l12127_t2	AT1G17010;OS10G40900	synthesis-degradation	Flavonol synthase/flavanone 3-hydroxylase, putative, expressed|;	-2.47	ns	ns	ns
	r1_l57490_t1	AT2G36690;OS08G37456	synthesis-degradation	Flavonol synthase/flavanone 3-hydroxylase, putative, expressed|;	ns	3.11	ns	ns
	r2_l10271_t1	AT2G36690;OS08G37456	synthesis-degradation	Flavonol synthase/flavanone 3-hydroxylase, putative, expressed|;	ns	1.97	ns	ns
	r2_l24958_t16	AT4G25310;OS10G41020	synthesis-degradation	Flavonol synthase/flavanone 3-hydroxylase, putative, expressed|;	-1.53	ns	ns	ns
	r1_l33386_t1	OS01G61610	synthesis-degradation	Flavonol synthase/flavanone 3-hydroxylase, putative, expressed|	ns	3.52	ns	ns
	r1_l34453_t1	OS06G06720	synthesis-degradation	Flavonol synthase/flavanone 3-hydroxylase, putative	ns	ns	1	ns
	r1_l25737_t2	OS06G08023	synthesis-degradation	Flavonol synthase/flavanone 3-hydroxylase, putative	ns	ns	ns	1.93
	r1_l22218_t1	AT4G25310;OS10G41020	synthesis-degradation	Flavonol synthase/flavanone 3-hydroxylase, putative	-1.65	ns	ns	ns
	r1_l41049_t1	AT3G13610;OS10G40934	synthesis-degradation	Flavonol synthase/flavanone 3-hydroxylase, putative	1.36	ns	ns	1.46
	r1_l11035_t1	AT3G11180;OS01G61610	synthesis-degradation	Flavonol synthase/flavanone 3-hydroxylase, putative	1.21	4.53	ns	-1.2
	r1_l14331_t1	AT5G05600;OS05G03640	synthesis-degradation	Flavonol synthase/flavanone 3-hydroxylase, putative	ns	ns	ns	-1.1
	r2_l3234_t23	AT3G51240;OS04G56700	synthesis-degradation	F3H|flavanone 3-hydroxylase|	-1	ns	ns	ns
	r1_l29744_t1	AT5G08640;OS02G52840	synthesis-degradation	FLS1|flavonol synthase 1	ns	ns	ns	1.67
	r2_l18380_t2	AT5G08640;OS02G52840	synthesis-degradation	FLS1|flavonol synthase 1	ns	ns	ns	2.93
	r1_l42736_t1	AT5G08640;OS02G52840	synthesis-degradation	ATFLS1|FLS1|flavonol synthase 1|FLS|FLAVONOL SYNTHASE|; Description: Encodes a flavonol synthase that catalyzes formation of flavonols from dihydroflavonols. Co-expressed with CHI and CHS (qRT-PCR).| LOC_OS02G52840|; Description: flavonol synthase/flavanone 3-hydroxylase, putative, expressed|;	ns	-1.38	ns	ns
	r2_l17275_t5	AT5G20400;OS02G17940	synthesis-degradation	Encodes a protein whose sequence is similar to flavanone 3 hydroxylase from Malus.| LOC_OS02G17940|; Description: leucoanthocyanidin dioxygenase, putative, expressed|;	-2.18	-1.44	ns	ns
	r2_l11856_t10	AT5G20400;OS06G07941	synthesis-degradation	Encodes a protein whose sequence is similar to flavanone 3 hydroxylase from Malus.| LOC_OS06G07941|; Description: iron/ascorbate-dependent oxidoreductase, putative, expressed|;	-3.08	ns	ns	ns
	r1_l15838_t2	AT5G20400;OS06G08060	synthesis-degradation	Encodes a protein whose sequence is similar to flavanone 3 hydroxylase from Malus.| LOC_OS06G08060|; Description: leucoanthocyanidin dioxygenase, putative, expressed|;	-1.97	-1.13	ns	ns
	r1_l18285_t1	AT5G20400;OS06G08060	synthesis-degradation	Encodes a protein whose sequence is similar to flavanone 3 hydroxylase from Malus.| LOC_OS06G08060|; Description: leucoanthocyanidin dioxygenase, putative, expressed|;	ns	1.99	ns	ns
	r1_l1806_t1	AT5G20400;OS02G17940	synthesis-degradation	Similar to flavanone 3 hydroxylase from Malus.| LOC_OS02G17940: leucoanthocyanidin dioxygenase, putative, expressed	ns	ns	ns	1.42
	r1_l36660_t1	AT5G20400;OS02G17940	synthesis-degradation	Similar to flavanone 3 hydroxylase from Malus.| LOC_OS02G17940: leucoanthocyanidin dioxygenase, putative, expressed|;	ns	-1.27	ns	1.05
	r2_l31359_t1	AT5G07480;OS04G57180	synthesis-degradation	KUOX1|KAR-UP oxidoreductase 1| LOC_OS04G57180|; Description: flavonol synthase/flavanone 3-hydroxylase, putative, expressed|;	1.14	3.74	ns	ns
	r1_l6339_t1	AT1G78550;OS03G32470	synthesis-degradation	Leucoanthocyanidin dioxygenase, putative, expressed|;	-1.02	ns	ns	ns
	r1_l5677_t1	AT5G05600;OS03G18030	synthesis-degradation	Leucoanthocyanidin dioxygenase, putative	ns	ns	-1.84	ns
	r2_l422_t31	AT5G54000;OS06G08060	synthesis-degradation	Leucoanthocyanidin dioxygenase, putative, expressed|;	-1.69	ns	ns	ns
	r1_l8151_t1	AT1G55290;OS07G07410	synthesis-degradation	F6'H2|encodes a protein whose sequence is similar to oxidoreductase, 2OG-Fe(II) oxygenase| LOC_OS07G07410|; Description: oxidoreductase, 2OG-Fe oxygenase family protein, putative, expressed|;	-2.48	ns	ns	ns
	r1_l25982_t3	AT1G17010;OS10G40960	synthesis-degradation	2OG-Fe oxygenase family protein, putative	ns	ns	ns	1.8
	r1_l2881_t1	AT1G78440;OS01G55240	synthesis-degradation	ATGA2OX1|Arabidopsis thaliana gibberellin 2-oxidase 1|GA2OX1|gibberellin 2-oxidase 1|; Description: Encodes a gibberellin 2-oxidase that acts on C19 gibberellins.| LOC_OS01G55240|; Description: gibberellin 2-beta-dioxygenase, putative, expressed|;	ns	1	ns	ns
	r2_l1967_t30	AT1G78440;OS01G55240	synthesis-degradation	ATGA2OX1|Arabidopsis thaliana gibberellin 2-oxidase 1|GA2OX1|gibberellin 2-oxidase 1|; Description: Encodes a gibberellin 2-oxidase that acts on C19 gibberellins.| LOC_OS01G55240|; Description: gibberellin 2-beta-dioxygenase, putative, expressed|;	ns	3.89	ns	ns
	r1_l20412_t1	AT1G30040;OS01G55240	synthesis-degradation	Gibberellin 2-oxidase|ATGA2OX2|GA2OX2|GIBBERELLIN 2-OXIDASE 2|; Description: Encodes a gibberellin 2-oxidase that acts on C-19 gibberellins. AtGA2OX2 expression is responsive to cytokinin and KNOX activities.| LOC_OS01G55240|; Description: gibberellin 2-beta-dioxygenase, putative, expressed|;	ns	2.54	ns	ns
	r1_l3983_t2	AT1G30040;OS01G55240	synthesis-degradation	Gibberellin 2-oxidase|ATGA2OX2|GA2OX2|GIBBERELLIN 2-OXIDASE 2|; Description: Encodes a gibberellin 2-oxidase that acts on C-19 gibberellins. AtGA2OX2 expression is responsive to cytokinin and KNOX activities.| LOC_OS01G55240|; Description: gibberellin 2-beta-dioxygenase, putative, expressed|;	ns	3.65	ns	ns
	r1_l22160_t1	AT2G36690;OS08G44590	synthesis-degradation	Gibberellin 20 oxidase 2, putative, expressed|;	ns	3.18	ns	ns
	r1_l26635_t2	AT2G36690;OS08G44590	synthesis-degradation	Gibberellin 20 oxidase 2, putative, expressed|;	ns	3.52	ns	ns
	r2_l26596_t6	AT2G36690;OS08G44590	synthesis-degradation	Gibberellin 20 oxidase 2, putative, expressed|;	ns	2.67	ns	ns
	r1_l14861_t1	AT3G13610;OS04G55070	synthesis-degradation	Gibberellin 20 oxidase 2, putative	-2.01	ns	ns	ns
	r2_l2964_t12	AT3G19000;OS03G42130	synthesis-degradation	Gibberellin 20 oxidase 2, putative	ns	ns	-1.12	ns
	r1_l7605_t1	AT2G36690;OS07G07410	synthesis-degradation	Oxidoreductase, 2OG-Fe oxygenase family protein, putative, expressed|;	ns	2.59	ns	ns
	r1_l29816_t1	AT2G38240;OS07G07410	synthesis-degradation	Oxidoreductase, 2OG-Fe oxygenase family protein, putative	-3.98	ns	ns	ns
	r1_l5399_t1	AT3G13610;OS07G07410	synthesis-degradation	F6'H1|oxidoreductase, 2OG-Fe oxygenase family protein, putative, expressed|;	ns	2.35	ns	ns
	r2_l25020_t12	AT2G38240;OS07G07410	synthesis-degradation	2OG-Fe oxygenase family protein, putative	-1.17	1.39	ns	-1.48
	r1_l9581_t1	AT4G21200;OS02G41954	synthesis-degradation	GA2OX8|ARABIDOPSIS THALIANA GIBBERELLIN 2-OXIDASE 8|	ns	-2.46	ns	1
	r2_l30004_t1	AT4G21200;OS04G44150	synthesis-degradation	GA2OX8|ARABIDOPSIS THALIANA GIBBERELLIN 2-OXIDASE 8	ns	1.65	-2.67	ns
	r1_l20808_t1	AT4G21200;OS04G44150	synthesis-degradation	GA2OX8|ARABIDOPSIS THALIANA GIBBERELLIN 2-OXIDASE 8|ATGA2OX8|gibberellin 2-oxidase 8|; Description: Encodes a protein with gibberellin 2-oxidase activity which acts specifically on C-20 gibberellins.| LOC_OS04G44150|; Description: gibberellin 2-beta-dioxygenase 7, putative, expressed|;	ns	1.71	ns	ns
	r2_l2444_t12	AT4G21200;OS07G01340	synthesis-degradation	GA2OX8|ARABIDOPSIS THALIANA GIBBERELLIN 2-OXIDASE 8|ATGA2OX8|gibberellin 2-oxidase 8|; Description: Encodes a protein with gibberellin 2-oxidase activity which acts specifically on C-20 gibberellins.| LOC_OS07G01340|; Description: gibberellin 2-beta-dioxygenase 7, putative, expressed|;	ns	-3.46	ns	ns
	r1_l15575_t6	AT4G10500;OS07G07410	synthesis-degradation	2OG-Fe oxygenase family protein, putative	-1.01	ns	ns	-1.53
	r1_l28133_t1	OS01G55240	synthesis-degradation	Gibberellin 2-beta-dioxygenase, putative, expressed|	ns	1	ns	ns
	r1_l10502_t1	OS08G44590	synthesis-degradation	Gibberellin 20 oxidase 2, putative	ns	1.8	ns	1
	r1_l3020_t2	AT5G20550;OS06G08014	synthesis-degradation	2-oxoglutarate (2OG) and Fe(II)-dependent oxygenase superfamily protein	-1.37	ns	ns	ns
	r1_l6104_t1	AT5G24530;OS03G03034	synthesis-degradation	DOWNY MILDEW RESISTANT 6|DMR6|; Description: Encodes a putative 2OG-Fe(II) oxygenase that is defense-associated but required for susceptibility to downy mildew.| LOC_OS03G03034|; Description: flavonol synthase/flavanone 3-hydroxylase, putative, expressed|;	-3.37	ns	ns	ns
	r1_l2760_t1	AT5G24530;OS03G03034	synthesis-degradation	DOWNY MILDEW RESISTANT 6|DMR6|; Description: Encodes a putative 2OG-Fe(II) oxygenase that is defense-associated but required for susceptibility to downy mildew.| LOC_OS03G03034|; Description: flavonol synthase/flavanone 3-hydroxylase, putative, expressed|;	ns	1.46	ns	ns
	r1_l8862_t1	AT5G24530;OS04G49194	synthesis-degradation	DOWNY MILDEW RESISTANT 6|DMR6|; Description: Encodes a putative 2OG-Fe(II) oxygenase that is defense-associated but required for susceptibility to downy mildew.| LOC_OS04G49194|; Description: naringenin,2-oxoglutarate 3-dioxygenase, putative, expressed|;	ns	1.14	ns	ns
	r2_l4615_t7	AT5G24530;OS04G49194	synthesis-degradation	DOWNY MILDEW RESISTANT 6|DMR6|; Description: Encodes a putative 2OG-Fe(II) oxygenase that is defense-associated but required for susceptibility to downy mildew.| LOC_OS04G49194|; Description: naringenin,2-oxoglutarate 3-dioxygenase, putative, expressed|;	ns	1.04	ns	ns
	r1_l34143_t1	AT1G67150;OS08G30520	signal transduction	Plant protein of unknown function domain containing protein	ns	ns	ns	2.29
	r1_l29116_t1	AT2G36430;OS02G15500	signal transduction	Plant protein of unknown function domain containing protein, expressed|;	-1	ns	ns	ns
	r2_l28354_t2	AT2G44930;OS08G26820	signal transduction	Plant protein of unknown function domain containing protein, expressed|;	-2.04	ns	ns	ns
	r1_l15369_t1	AT2G44930;OS08G26840	signal transduction	Plant protein of unknown function domain containing protein	ns	ns	ns	1.03
	r2_l25506_t1	AT3G44710;OS05G04060	signal transduction	Plant protein of unknown function domain containing protein	-3.29	-1.72	ns	-1.18
	r2_l20695_t1	AT3G50120;OS04G42650	signal transduction	Plant protein of unknown function domain containing protein	-1.63	ns	ns	-1.26
	r1_l42459_t1	AT3G50120;OS04G42650	signal transduction	Plant protein of unknown function domain containing protein, expressed|;	-1	ns	ns	ns
	r2_l24295_t1	OS08G26840	signal transduction	Plant protein of unknown function domain containing protein, expressed|	ns	-2.95	ns	ns
	r1_l1325_t1	AT4G34410;OS08G36920	signal transduction	Redox responsive transcription factor 1|RRTF1	-1	ns	1	2.39
	r1_l1047_t3	AT4G34410;OS09G28440	signal transduction	Redox responsive transcription factor 1|RRTF1|	ns	-3.46	3.55	2.89
	r2_l19288_t1	AT4G37580;OS02G08400	signal transduction	COP3|UNS2|UNUSUAL SUGAR RESPONSE 2|HLS1|CONSTITUTIVE PHOTOMORPHOGENIC 3|HOOKLESS 1|; Description: involved in apical hook development. putative N-acetyltransferase| LOC_OS02G08400|; Description: HLS, putative, expressed|;	-3.58	ns	ns	ns
	r1_l55939_t1	AT4G37580;OS03G55530	signal transduction	COP3|UNS2|UNUSUAL SUGAR RESPONSE 2|HLS1|CONSTITUTIVE PHOTOMORPHOGENIC 3|HOOKLESS 1|; Description: involved in apical hook development. putative N-acetyltransferase| LOC_OS03G55530|; Description: HLS, putative, expressed|;	ns	1.42	ns	ns
	r1_l18707_t1	AT1G09740;OS02G52314	induced-regulated-responsive-activated	BTB1 - Bric-a-Brac,Tramtrack, Broad Complex BTB domain	ns	ns	ns	1.22
	r2_l30827_t28	AT1G09740;OS02G52314	induced-regulated-responsive-activated	BTB1 - Bric-a-Brac,Tramtrack, Broad Complex BTB domain, expressed|;	-1.25	1.08	ns	ns
	r2_l4998_t2	AT1G61660;OS01G57580	induced-regulated-responsive-activated	bHelix-loop-helix transcription factor, putative	-2.29	ns	ns	ns
	r2_l12270_t1	OS03G55220	induced-regulated-responsive-activated	bHelix-loop-helix transcription factor, putative, expressed|	-3.33	ns	ns	ns
	r1_l4903_t1	AT2G47710;OS12G36640	induced-regulated-responsive-activated	Universal stress protein domain containing protein, putative	ns	ns	ns	1.05
	r2_l753_t19	AT2G47710;OS12G36640	induced-regulated-responsive-activated	Universal stress protein domain containing protein, putative	ns	ns	ns	1.09
	r2_l13729_t2	AT3G11930;OS10G30150	induced-regulated-responsive-activated	Universal stress protein domain	ns	5.92	1.55	ns
	r1_l23256_t1	AT3G62550;OS01G19820	induced-regulated-responsive-activated	Universal stress protein domain containing protein, putative	ns	ns	ns	1.86
	r2_l3651_t15	AT3G62550;OS01G19820	induced-regulated-responsive-activated	Universal stress protein domain containing protein, putative	ns	ns	ns	1.02
	r1_l46620_t1	AT3G62550;OS03G19270	induced-regulated-responsive-activated	Universal stress protein domain containing protein, putative, expressed|;	ns	2.49	ns	ns
	r1_l8812_t1	AT3G58450;OS10G30150	induced-regulated-responsive-activated	Universal stress protein domain containing protein, putative	ns	4.17	ns	1
	r1_l14928_t1	AT1G68300;OS01G32780	induced-regulated-responsive-activated	Universal stress protein domain	ns	2.32	ns	1.67
	r2_l31275_t3	AT3G24500;OS06G39240	induced-regulated-responsive-activated	MBF1C|multiprotein bridging factor 1C	ns	ns	ns	1.99
	r1_l42769_t2	AT3G24500;OS06G39240	induced-regulated-responsive-activated	MBF1C|multiprotein bridging factor 1C	ns	ns	ns	2.2
	r1_l212_t1	AT2G42680;OS08G27850	induced-regulated-responsive-activated	MBF1A|multiprotein bridging factor 1A	ns	ns	ns	1.28
	r1_l3663_t1	AT5G09410;OS03G09100	induced-regulated-responsive-activated	CAMTA1|calmodulin-binding transcription activator 1|EICBP.B|ethylene induced calmodulin binding protein|; Description: calmodulin-binding protein, similar to another ethylene-upregulated calmodulin-binding protein ER1 GI:11612392 from (Nicotiana tabacum)| LOC_OS03G09100|; Description: calmodulin-binding transcription activator, putative, expressed|;	ns	1.1	ns	ns
	r1_l22688_t1	AT1G55150;OS01G10050	induced-regulated-responsive-activated	RNA helicase 20|RH20|AtRH20| LOC_OS01G10050|; Description: DEAD-box ATP-dependent RNA helicase, putative, expressed|;	-1.18	ns	ns	ns
	r2_l3624_t1	AT3G50140;OS08G26820	signal transduction	Unknown function	1.46	-2.06	-1.84	ns
	r1_l1051_t1	AT4G10500;OS04G49210	synthesis-degradation	Naringenin,2-oxoglutarate 3-dioxygenase, putative	ns	ns	ns	1.3

## Sheet: Table B ABA
			Abiscisic acid Metabolism
Fig. 1 order	ID Reference Transcriptome	Annotation	Category	Description	Bacteria&Drought		Drought
					R	S	R	S
1	r1_l20127_t1	AT5G42560;OS03G14610	synthesis-degradation	ATABA1|NON-PHOTOCHEMICAL QUENCHING 2|NPQ2|ATZEP|ZEP|ABA1|IBS3|ZEAXANTHIN EPOXIDASE|ARABIDOPSIS THALIANA ABA DEFICIENT 1|LOS6|ARABIDOPSIS THALIANA ZEAXANTHIN EPOXIDASE|IMPAIRED IN BABA-INDUCED STERILITY 3|LOW EXPRESSION OF OSMOTIC STRESS-RESPONSIVE GENES 6|ABA DEFICIENT 1|; Description: Encodes a single copy zeaxanthin epoxidase gene that functions in first step of the biosynthesis of the abiotic …	ns	ns	1.04	ns
2	r1_l7887_t1	AT1G67080;OS01G03750	not assigned.unknown	Abscisic acid (ABA)-deficient 4|ABA4|	ns	2.49	ns	ns
3	r2_l15239_t1	OS09G15240	synthesis-degradation	Carotenoid cleavage dioxygenase, putative, expressed|	-1	ns	ns	ns
4	r1_l5128_t1	AT4G19170;OS02G47510	synthesis-degradation	CCD4|NCED4|nine-cis-epoxycarotenoid dioxygenase 4|carotenoid cleavage dioxygenase 4	-1.51	ns	ns	-2.16
5	r2_l17379_t1	AT2G44990;OS04G46470	synthesis-degradation	CCD7|carotenoid cleavage dioxygenase 7	ns	ns	ns	-2.43
6	r1_l35580_t2	AT4G32810;OS01G38580	synthesis-degradation	CCD8|carotenoid cleavage dioxygenase 8|MORE AXILLARY BRANCHING 4|	ns	ns	ns	-1.15
7	r1_l50311_t1	AT4G32810;OS01G38580	synthesis-degradation	CCD8|carotenoid cleavage dioxygenase 8|MORE AXILLARY BRANCHING 4|	ns	ns	ns	-1.39
8	r1_l58548_t1	AT4G32810;OS01G38580	synthesis-degradation	CCD8|MAX4|ATCCD8|carotenoid cleavage dioxygenase 8|MORE AXILLARY BRANCHING 4|; Description: Encodes a protein with similarity to carotenoid cleaving deoxygenases, the enzymes that cleave beta-carotene. Involved in the production of a graft transmissable signal to suppress axillary branching. Protein is localized to chloroplast stroma and expressed primarily in root tip. Mutants in the gene exhibi…	ns	-1.82	ns	ns
9	r1_l8751_t1	AT3G14440;OS07G05940	synthesis-degradation	NCED3|nine-cis-epoxycarotenoid dioxygenase 3|SUGAR INSENSITIVE 7|SIS7|SALT TOLERANT 1| STO1	-1.84	3.61	1.54	ns
10	r2_l7450_t18	AT3G14440;OS03G44380	synthesis-degradation	NCED3|nine-cis-epoxycarotenoid dioxygenase 3|SUGAR INSENSITIVE 7|SIS7|SALT TOLERANT 1| STO2	ns	1.8	1.08	ns
11	r1_l15918_t1	AT3G14440;OS03G44380	synthesis-degradation	Nine-cis-epoxycarotenoid dioxygenase 3|SUGAR INSENSITIVE 7|ATNCED3|SIS7|NCED3|STO1|SALT TOLERANT 1|; Description: Encodes 9-<i>cis</i>-epoxycarotenoid dioxygenase, a key enzyme in the biosynthesis of abscisic acid. Regulated in response to drought and salinity. Expressed in roots, flowers and seeds. Localized to the chloroplast stroma and thylakoid membrane.| LOC_OS03G44380|; Description: 9-cis-e…	ns	1.05	ns	ns
12	r2_l28510_t1	OS04G46470	synthesis-degradation	Carotenoid cleavage dioxygenase 7, chloroplast precursor, putative	ns	1.32	ns	-1.49
13	r1_l21817_t1	AT1G78390;OS03G44380	synthesis-degradation	NCED9|nine-cis-epoxycarotenoid dioxygenase 9	ns	ns	ns	1
14	r1_l11029_t1	AT1G52340;OS03G59610	synthesis-degradation	SIS4|ATABA2|SUGAR-INSENSITIVE 4|ABA2|ATSDR1|GIN1|GLUCOSE INSENSITIVE 1|SALT RESISTANT 1|ISI4|IMPAIRED SUCROSE INDUCTION 4|SHORT-CHAIN DEHYDROGENASE REDUCTASE 1|ARABIDOPSIS THALIANA ABA DEFICIENT 2|SDR1|SRE1|ABA DEFICIENT 2|SHORT-CHAIN DEHYDROGENASE/REDUCTASE 1|; Description: Encodes a cytosolic short-chain dehydrogenase/reductase involved in the conversion of xanthoxin to ABA-aldehyde during ABA …	-1.32	ns	ns	ns
15	r1_l33611_t1	AT1G52340;OS04G33240	synthesis-degradation	SIS4|ATABA2|SUGAR-INSENSITIVE 4|ABA2|ATSDR1|GIN1|GLUCOSE INSENSITIVE 1|SALT RESISTANT 1|ISI4|IMPAIRED SUCROSE INDUCTION 4|SHORT-CHAIN DEHYDROGENASE REDUCTASE 1|ARABIDOPSIS THALIANA ABA DEFICIENT 2|SDR1|SRE1|ABA DEFICIENT 2|SHORT-CHAIN DEHYDROGENASE/REDUCTASE 1|; Description: Encodes a cytosolic short-chain dehydrogenase/reductase involved in the conversion of xanthoxin to ABA-aldehyde during ABA …	-1.58	-1.18	ns	ns
16	r2_l9218_t8	AT1G52340;OS03G59610	synthesis-degradation	SIS4|ATABA2|SUGAR-INSENSITIVE 4|ABA2|ATSDR1|GIN1|GLUCOSE INSENSITIVE 1|SALT RESISTANT 1|ISI4|IMPAIRED SUCROSE INDUCTION 4|SHORT-CHAIN DEHYDROGENASE REDUCTASE 1|ARABIDOPSIS THALIANA ABA DEFICIENT 2|SDR1|SRE1|ABA DEFICIENT 2|SHORT-CHAIN DEHYDROGENASE/REDUCTASE 1|; Description: Encodes a cytosolic short-chain dehydrogenase/reductase involved in the conversion of xanthoxin to ABA-aldehyde during ABA …	-1.02	ns	ns	ns
17	r1_l3538_t1/8	AT2G27150;OS03G57690	synthesis-degradation	AAO3| abscisic aldehyde oxidase 3	-1.76	ns	ns	-1.03
18	r1_l12004_t1	AT2G27150;OS10G04860	synthesis-degradation	Abscisic aldehyde oxidase 3|AtAAO3|AOdelta|Aldehyde oxidase delta|AAO3|At-AO3|Arabidopsis thaliana aldehyde oxidase 3|; Description: Encodes the aldehyde oxidase delta isoform catalyzing the final step in abscisic acid biosynthesis.| LOC_OS10G04860|; Description: aldehyde oxidase, putative, expressed|;	ns	-1.24	ns	ns
19	r1_l36780_t1	AT1G04580;OS07G18120	synthesis-degradation	Aldehyde oxidase 4|ATAO2|ATAO-4|ALDEHYDE OXIDASE 2|AAO4|AO4|arabdopsis thaliana aldehyde oxidase 4|; Description: Encodes aldehyde oxidase AAO4 preferentially expressed in developing seeds.| LOC_OS07G18120|; Description: aldehyde oxidase, putative, expressed|;	ns	-1.08	ns	ns
20	r1_l10712_t1	AT5G20960;OS03G57680	synthesis-degradation	AOalpha|ATAO|aldehyde oxidase alpha|AT-AO1|Arabidopsis thaliana aldehyde oxidase 1|AAO1|AO1|ARABIDOPSIS THALIANA ALDEHYDE OXIDASE 1|AtAO1|aldehyde oxidase 1|; Description: Encodes aldehyde oxidase AA01.| LOC_OS03G57680|; Description: aldehyde oxidase, putative, expressed|;	-2.19	ns	ns	ns
21	r1_l13690_t1	AT3G43600;OS10G04860	synthesis-degradation	AOgamma|aldehyde oxidase 3|atAO-2|AAO2|AO3|Aldehyde oxidase gamma|Arabidopsis thaliana aldehyde oxidase 2|AtAO3|aldehyde oxidase 2|Arabidopsis thaliana aldehyde oxidase 3|; Description: Encodes an aldehyde oxidase. AAO2 does not appear to act on abscisic aldehyde in vitro but it is possible that it may function in abscisic acid biosynthesis when the activity of At2g27150 (AAO3), the primary absci…	-1.37	ns	ns	ns
22	r1_l26737_t1	AT3G43600;OS03G57690	synthesis-degradation	AOgamma|aldehyde oxidase 3|atAO-2|AAO2|AO3|Aldehyde oxidase gamma|Arabidopsis thaliana aldehyde oxidase 2|AtAO3|aldehyde oxidase 2|Arabidopsis thaliana aldehyde oxidase 3|; Description: Encodes an aldehyde oxidase. AAO2 does not appear to act on abscisic aldehyde in vitro but it is possible that it may function in abscisic acid biosynthesis when the activity of At2g27150 (AAO3), the primary absci…	-2.62	ns	ns	ns
23	r1_l524_t5	AT3G43600;OS10G04860	synthesis-degradation	AO2|AO3|aldehyde oxidase 2|aldehyde oxidase 3|	-2.26	ns	ns	-1.65
24	r1_l6180_t1	AT3G43600;OS03G57690	synthesis-degradation	AOgamma|aldehyde oxidase 3|atAO-2|AAO2|AO3|Aldehyde oxidase gamma|Arabidopsis thaliana aldehyde oxidase 2|AtAO3|aldehyde oxidase 2|Arabidopsis thaliana aldehyde oxidase 3|; Description: Encodes an aldehyde oxidase. AAO2 does not appear to act on abscisic aldehyde in vitro but it is possible that it may function in abscisic acid biosynthesis when the activity of At2g27150 (AAO3), the primary absci…	-1.54	ns	ns	ns
25	r1_l38976_t1	AT5G20960;OS03G57690	synthesis-degradation	AO|aldehyde oxidase alpha	ns	ns	ns	-1.34
26	r2_l15876_t87	AT5G20960;OS03G57690	synthesis-degradation	AO1|Arabidopsis thaliana aldehyde oxidase 1	ns	ns	ns	-1.23
27	r1_l15980_t1	AT3G43600;OS03G57690	synthesis-degradation	AO2|AO3|aldehyde oxidase 2|aldehyde oxidase 3|	ns	ns	ns	-1.06
28	r2_l20289_t1	OS03G57680	synthesis-degradation	Aldehyde oxidase, putative, expressed|	ns	-1	ns	ns
29	r1_l1270_t1	OS03G57690	synthesis-degradation	Aldehyde oxidase, putative, expressed|	-3.58	ns	ns	ns
30	r1_l40873_t1	AT1G16540;OS06G45860	synthesis-degradation	LOW OSMOTIC STRESS 5|ACI2|LOS5|ATABA3|SIR3|SIRTINOL RESISTANT 3|ABA DEFICIENT 3|AtLOS5|ABA3|ALTERED CHLOROPLAST IMPORT 2|; Description: Encodes molybdenum cofactor sulfurase. Involved in Moco biosynthesis. Involved in the conversion of ABA-aldehyde to ABA, the last step of abscisic acid (ABA) biosynthesis. <i>sir</i> loss-of-function mutants are resistant to sirtinol, a modulator of auxin signali…	-2.82	1.31	ns	ns
31	r1_l36833_t1	AT1G16540;OS06G45860	synthesis-degradation	LOW OSMOTIC STRESS 5|ACI2|LOS5|ATABA3|SIR3|SIRTINOL RESISTANT 3|ABA DEFICIENT 3|AtLOS5|ABA3|ALTERED CHLOROPLAST IMPORT 2|; Description: Encodes molybdenum cofactor sulfurase. Involved in Moco biosynthesis. Involved in the conversion of ABA-aldehyde to ABA, the last step of abscisic acid (ABA) biosynthesis. <i>sir</i> loss-of-function mutants are resistant to sirtinol, a modulator of auxin signali…	ns	1.26	ns	ns
32	r1_l4692_t1	AT3G21780;OS06G18670	synthesis-degradation	UGT71B6|UDP-glucosyl transferase 71B6	-1.46	-1.24	ns	-1.34
33	r1_l59775_t1	AT3G19270;OS09G28390;	misc.cytochrome P450	Cytochrome P450, family 707, subfamily A, polypeptide 4'|CYP707A4|;	2.364	1.44	ns	ns
34	r2_l4959_t31	AT5G45340;OS02G47470	misc.cytochrome P450	CYP707A3|'cytochrome P450, family 707, subfamily A, polypeptide 3'|;	-1.109	ns	ns	ns
35	r1_l25134_t1	AT1G52920;OS10G35480	signal transduction	G protein coupled receptor|GCR2|G-PROTEIN COUPLED RECEPTOR 2|GPCR|; Description: Encodes a plasma membrane?localized ABA receptor, which interacts with the G&#945;&#946;&#947; complex. It has been postulated that the binding of ABA to GCR2 results in the release of the G protein and dissociation of the heterotrimeric complex into G&#945; and the G&#946;&#947; dimer to activate downstream ABA effe…	-3.51	ns	ns	ns
36	r1_l6183_t1	AT1G52920;OS10G35480	signal transduction	G protein coupled receptor|GCR2|G-PROTEIN COUPLED RECEPTOR 2|GPCR|; Description: Encodes a plasma membrane?localized ABA receptor, which interacts with the G&#945;&#946;&#947; complex. It has been postulated that the binding of ABA to GCR2 results in the release of the G protein and dissociation of the heterotrimeric complex into G&#945; and the G&#946;&#947; dimer to activate downstream ABA effe…	ns	1.06	ns	ns
37	r1_l24361_t1	AT5G66420;OS06G27800	not assigned.unknown	tm-1GCR237 protein, putative, expressed	ns	ns	1	ns
38	r1_l18331_t1	AT5G66420;OS06G27800	not assigned.unknown	tm-1GCR237 protein, putative, expressed	-2.056	ns	ns	ns
39	r1_l41375_t1	AT2G26040;OS02G13330	stress.abiotic.unspecified	PYR1-like 2|regulatory components of ABA receptor 14|RCAR14|PYL2|; Description: Encodes a member of the PYR (pyrabactin resistance )/PYL(PYR1-like)/RCAR (regulatory components of ABA receptor) family proteins with 14 members. PYR/PYL/RCAR family proteins function as abscisic acid sensors. Mediate ABA-dependent regulation of protein phosphatase 2Cs ABI1 and ABI2.|; Symbols: LOC_OS02G13330|; Descri…	-2.209	ns	ns	ns
40	r1_l1166_t2	AT2G38310;OS03G18600	not assigned.no ontology	PYL4|RCAR10|regulatory components of ABA receptor 10|PYR1-like 4	-3.486	ns	ns	ns
41	r1_l6557_t1	AT5G46790;OS10G42280	stress.abiotic.unspecified	PYR1-like 1|RCAR12|regulatory components of ABA receptor 12|PYL1	-1.702	ns	ns	ns
42	r1_l13141_t2	AT5G53160;OS02G15640	stress.abiotic.unspecified	PYL8|RCAR3|regulatory components of ABA receptor 3|PYR1-like 8|; Description: Encodes RCAR3, a regulatory component of ABA receptor. Interacts with protein phosphatase 2Cs ABI1 and ABI2. Stimulates ABA signaling.|; Symbols: LOC_OS02G15640|; Description: CAPIP1, putative, expressed|;	-1.279	ns	ns	1.093
43	r1_l16336_t2	AT4G26080;OS05G46040	signal transduction	ABA INSENSITIVE 1|ABI1|AtABI1|; Description: Involved in abscisic acid (ABA) signal transduction. Negative regulator of ABA promotion of stomatal closure.| LOC_OS05G46040|; Description: protein phosphatase 2C, putative, expressed|;	ns	2.25	ns	ns
44	r2_l3599_t64	AT3G24650;OS08G01090	signal transduction	ABA INSENSITIVE 3|ABI3|ABSCISIC ACID INSENSITIVE 3|SUGAR INSENSITIVE 10|SIS10|; Description: Homologous to the maize transcription factor Viviparous-1. Full length ABI3 protein binds to the highly conserved RY motif [DNA motif CATGCA(TG)], present in many seed-specific promoters, and the B3 domains of this transcription factor is necessary for the specific interaction with the RY element. Transcr…	-1.21	ns	ns	ns
45	r1_l6044_t2	AT5G20910;OS09G26400	signal transduction	ABI3-interacting protein 2|AIP2|; Description: Encodes an E3 ligase that can interact with and polyubiquitinate ABI3 in vitro. AIP2 likely negatively regulates ABA signaling by targeting ABI3 for post-translational destruction.| LOC_OS09G26400|; Description: zinc finger, C3HC4 type domain containing protein, expressed|;	ns	1.02	ns	ns
46	r2_l27387_t3	AT5G20910;OS09G26400	signal transduction	ABI3-interacting protein 2|AIP2|; Description: Encodes an E3 ligase that can interact with and polyubiquitinate ABI3 in vitro. AIP2 likely negatively regulates ABA signaling by targeting ABI3 for post-translational destruction.| LOC_OS09G26400|; Description: zinc finger, C3HC4 type domain containing protein, expressed|;	ns	1.09	ns	ns
47	r2_l31833_t2	AT3G08550;OS01G13200	signal transduction	ABI8|ELONGATION DEFECTIVE 1|ELD1|KOB1|KOBITO|ABA INSENSITIVE 8	ns	ns	1.2	ns
48	r1_l21078_t1	AT3G08550;OS01G13200	signal transduction	ABI8|ELONGATION DEFECTIVE 1|ELD1|KOB1|KOBITO|ABA INSENSITIVE 8|; Description: mutant is Dwarfed and shows defects in cell elongation; Cellulose deficient; Plasma Membrane Protein| LOC_OS01G13200|; Description: abscisic acid insensitive 8, putative, expressed|;	-1.39	ns	ns	ns
49	r1_l4499_t1	AT3G24650;OS08G01090	signal transduction	ABA INSENSITIVE 3|ABI3|ABSCISIC ACID INSENSITIVE 3|SUGAR INSENSITIVE 10|SIS10	ns	ns	ns	-1.09
50	r1_l38087_t2	AT3G08550;OS01G13200	signal transduction	ABI8|ELONGATION DEFECTIVE 1|ELD1|KOB1|KOBITO|ABA INSENSITIVE 8|; Description: mutant is Dwarfed and shows defects in cell elongation; Cellulose deficient; Plasma Membrane Protein| LOC_OS01G13200|; Description: abscisic acid insensitive 8, putative, expressed|;	ns	1.55	ns	ns
51	r1_l11416_t3	AT1G10940;OS01G64970	protein.postranslational modification	SRK2A|ARABIDOPSIS SERINE/THREONINE KINASE 1|SUCROSE NONFERMENTING 1-RELATED PROTEIN KINASE 2-4|SNRK2.4|SNF1-related protein kinase 2.4|SNRK2-4|ASK1|; Description: Encodes a plant protein kinase similar to the calcium/calmodulin-dependent protein kinase subfamily and the SNF1 kinase subfamily (SnRK2) whose activity is activated by ionic (salt) and non-ionic (mannitol) osmotic stress. Kinase activi…	ns	1.08	ns	ns
52	r2_l27306_t48	AT1G10940;OS01G64970	protein.postranslational modification	SRK2A|ARABIDOPSIS SERINE/THREONINE KINASE 1|SUCROSE NONFERMENTING 1-RELATED PROTEIN KINASE 2-4|SNRK2.4|SNF1-related protein kinase 2.4|SNRK2-4|ASK1|; Description: Encodes a plant protein kinase similar to the calcium/calmodulin-dependent protein kinase subfamily and the SNF1 kinase subfamily (SnRK2) whose activity is activated by ionic (salt) and non-ionic (mannitol) osmotic stress. Kinase activi…	ns	1.42	ns	ns
53	r1_l272_t1	AT1G10940;OS04G35240	protein.postranslational modification	SRK2A|ARABIDOPSIS SERINE/THREONINE KINASE 1|SUCROSE NONFERMENTING 1-RELATED PROTEIN KINASE 2-4|SNRK2.4|SNF1-related protein kinase 2.4|SNRK2-4|ASK1|; Description: Encodes a plant protein kinase similar to the calcium/calmodulin-dependent protein kinase subfamily and the SNF1 kinase subfamily (SnRK2) whose activity is activated by ionic (salt) and non-ionic (mannitol) osmotic stress. Kinase activi…	-1.696	ns	ns	ns
54	r1_l5425_t2	AT1G10940;OS04G35240	protein.postranslational modification	SRK2A|ARABIDOPSIS SERINE/THREONINE KINASE 1|SUCROSE NONFERMENTING 1-RELATED PROTEIN KINASE 2-4|SNRK2.4|SNF1-related protein kinase 2.4|SNRK2-4|ASK1|; Description: Encodes a plant protein kinase similar to the calcium/calmodulin-dependent protein kinase subfamily and the SNF1 kinase subfamily (SnRK2) whose activity is activated by ionic (salt) and non-ionic (mannitol) osmotic stress. Kinase activi…	ns	1.21	ns	ns
55	r2_l15223_t27	AT1G10940;OS04G35240	protein.postranslational modification	SRK2A|ARABIDOPSIS SERINE/THREONINE KINASE 1|SUCROSE NONFERMENTING 1-RELATED PROTEIN KINASE 2-4|SNRK2.4|SNF1-related protein kinase 2.4|SNRK2-4|ASK1|; Description: Encodes a plant protein kinase similar to the calcium/calmodulin-dependent protein kinase subfamily and the SNF1 kinase subfamily (SnRK2) whose activity is activated by ionic (salt) and non-ionic (mannitol) osmotic stress. Kinase activi…	ns	1.07	ns	ns
56	r1_l36445_t1	AT1G45249;OS08G36790	signal transduction	AREB1|ABF2|ATAREB1|abscisic acid responsive elements-binding factor 2|ABSCISIC ACID RESPONSIVE ELEMENTS-BINDING PROTEIN 2|AtABF2|; Description: Leucine zipper transcription factor that binds to the abscisic acid (ABA)?responsive element (ABRE) motif in the promoter region of ABA-inducible genes. Enhances drought tolerance in vegetative tissues. Required for normal glucose response. Localized in t…	ns	1	ns	ns
57	r1_l42780_t1	AT1G45249;OS06G10880	signal transduction	AREB1|ABF2|ATAREB1|abscisic acid responsive elements-binding factor 2|ABSCISIC ACID RESPONSIVE ELEMENTS-BINDING PROTEIN 2|AtABF2|; Description: Leucine zipper transcription factor that binds to the abscisic acid (ABA)?responsive element (ABRE) motif in the promoter region of ABA-inducible genes. Enhances drought tolerance in vegetative tissues. Required for normal glucose response. Localized in t…	ns	1.17	ns	ns
58	r1_l6243_t1	AT1G45249;OS02G52780	signal transduction	AREB1|ABF2|ATAREB1|abscisic acid responsive elements-binding factor 2|ABSCISIC ACID RESPONSIVE ELEMENTS-BINDING PROTEIN 2|AtABF2|; Description: Leucine zipper transcription factor that binds to the abscisic acid (ABA)?responsive element (ABRE) motif in the promoter region of ABA-inducible genes. Enhances drought tolerance in vegetative tissues. Required for normal glucose response. Localized in t…	ns	1.67	ns	ns
59	r2_l21829_t14	AT1G45249;OS06G10880	signal transduction	AREB1|ABF2|ATAREB1|abscisic acid responsive elements-binding factor 2|ABSCISIC ACID RESPONSIVE ELEMENTS-BINDING PROTEIN 2|AtABF2|; Description: Leucine zipper transcription factor that binds to the abscisic acid (ABA)?responsive element (ABRE) motif in the promoter region of ABA-inducible genes. Enhances drought tolerance in vegetative tissues. Required for normal glucose response. Localized in t…	ns	1.18	ns	ns
60	r1_l52958_t1	AT3G19290;OS02G52780	signal transduction	AREB2|ABA-RESPONSIVE ELEMENT BINDING PROTEIN 2|ABRE binding factor 4|ABF4	ns	2.18	2	ns
61	r1_l39470_t1	AT3G19290;OS02G52780	signal transduction	AREB2|ABA-RESPONSIVE ELEMENT BINDING PROTEIN 2|ABRE binding factor 4|ABF4|; Description: bZIP transcription factor with specificity for abscisic acid-responsive elements (ABRE). Mediate ABA-dependent stress responses.| LOC_OS02G52780|; Description: bZIP transcription factor, putative, expressed|;	ns	3.18	ns	ns
62	r1_l17112_t2	AT3G19290;OS08G36790	signal transduction	AREB2|ABA-RESPONSIVE ELEMENT BINDING PROTEIN 2|ABRE binding factor 4|ABF4|; Description: bZIP transcription factor with specificity for abscisic acid-responsive elements (ABRE). Mediate ABA-dependent stress responses.| LOC_OS08G36790|; Description: bZIP transcription factor, putative, expressed|;	ns	1.92	ns	ns
63	r1_l16534_t1	AT4G34000;OS02G52780	signal transduction	DPBF5|DC3 PROMOTER-BINDING FACTOR 5|ABF3|abscisic acid responsive elements-binding factor 3|AtABF3|; Description: Encodes an ABA-responsive element-binding protein with similarity to transcription factors that is expressed in response to stress and abscisic acid.| LOC_OS02G52780|; Description: bZIP transcription factor, putative, expressed|;	ns	1.86	ns	ns
64	r2_l20470_t24	AT3G56850;OS05G41070	induced-regulated-responsive-activated	AREB3|ABA-responsive element binding protein 3	ns	ns	ns	1.21
65	r1_l22149_t1	AT3G56850;OS01G59760	induced-regulated-responsive-activated	AREB3|ABA-responsive element binding protein 3|DPBF3|; Description: Encodes an ABA-responsive element binding protein with a bZIP domain. Located in the nucleus and expressed in the embryo during seed maturation.| LOC_OS01G59760|; Description: bZIP transcription factor, putative, expressed|;	-1.05	ns	ns	ns
66	r1_l17354_t2	AT3G56850;OS05G41070	induced-regulated-responsive-activated	AREB3|ABA-responsive element binding protein 3	ns	ns	ns	1.22
67	r1_l1873_t1	AT5G56270;OS08G38990	RNA.regulation of transcription.WRKY domain transcription factor family	ARABIDOPSISTHALIANAWRKYDNA-BINDINGPROTEIN2|ATWRKY2|WRKY2|WRKYDNA-bindingprotein2|;Description:EncodesWRKYtranscriptionfactor2,azinc-fingerprotein,Inwrky2mutants,eggcellspolarizenormallybutzygotesfailtoreestablishpolarorganellepositioningfromatransientsymmetricstate,resultinginequalcelldivisionanddistortedembryodevelopment,|LOC_OS08G38990|;Description:WRKY30,expressed|;	ns	3.86	ns	ns
68	r2_l1990_t113	AT1G80840;OS02G08440	RNA.regulation of transcription.WRKY domain transcription factor family	ATWRKY40|WRKY40|WRKYDNA-bindingprotein40|;Description:Pathogen-inducedtranscriptionfactor,BindsW-boxsequencesinvitro,FormsproteincomplexeswithitselfandwithWRKY40andWRKY60,CoexpressionwithWRKY18orWRKY60madeplantsmoresusceptibletobothP,syringaeandB,cinerea,WRKY18,WRKY40,andWRKY60havepartiallyredundantrolesinresponsetothehemibiotrophicbacterialpathogenPseudomonassyringaeandthenecrotrophicfungalpatho…	ns	ns	1.32	1.34
69	r1_l21291_t1	AT4G31800;OS09G25070	RNA.regulation of transcription.WRKY domain transcription factor family	ATWRKY18|WRKY18|ARABIDOPSISTHALIANAWRKYDNA-BINDINGPROTEIN18|WRKYDNA-bindingprotein18|;Description:Pathogen-inducedtranscriptionfactor,BindsW-boxsequencesinvitro,FormsproteincomplexeswithitselfandwithWRKY40andWRKY60,ConstitutiveexpressionofWRKY18enhancedresistancetoP,syringae,butitscoexpressionwithWRKY40orWRKY60madeplantsmoresusceptibletobothP,syringaeandB,cinerea,WRKY18,WRKY40,andWRKY60havepartia…	ns	ns	ns	2.93
70	r1_l2010_t2	AT4G31800;OS06G44010	RNA.regulation of transcription.WRKY domain transcription factor family	ATWRKY18|WRKY18|ARABIDOPSISTHALIANAWRKYDNA-BINDINGPROTEIN18|WRKYDNA-bindingprotein18|;Description:Pathogen-inducedtranscriptionfactor,BindsW-boxsequencesinvitro,FormsproteincomplexeswithitselfandwithWRKY40andWRKY60,ConstitutiveexpressionofWRKY18enhancedresistancetoP,syringae,butitscoexpressionwithWRKY40orWRKY60madeplantsmoresusceptibletobothP,syringaeandB,cinerea,WRKY18,WRKY40,andWRKY60havepartia…	ns	-1.3	ns	ns
71	r1_l314_t3	AT4G31800;OS02G08440	RNA.regulation of transcription.WRKY domain transcription factor family	ATWRKY18|WRKY18|ARABIDOPSISTHALIANAWRKYDNA-BINDINGPROTEIN18|WRKYDNA-bindingprotein18|;Description:Pathogen-inducedtranscriptionfactor,BindsW-boxsequencesinvitro,FormsproteincomplexeswithitselfandwithWRKY40andWRKY60,ConstitutiveexpressionofWRKY18enhancedresistancetoP,syringae,butitscoexpressionwithWRKY40orWRKY60madeplantsmoresusceptibletobothP,syringaeandB,cinerea,WRKY18,WRKY40,andWRKY60havepartia…	ns	-1.4	1.27	1.42
72	r1_l39424_t1	AT3G06490;OS12G37690	RNA.regulation of transcription.MYB domain transcription factor family	AtMYB108|BOTRYTIS-SUSCEPTIBLE1|BOS1|MYB108|mybdomainprotein108|;Description:putativetranscriptionfactorMYB108(MYB108)mRNA,|LOC_OS12G37690|;Description:MYBfamilytranscriptionfactor,putative,expressed|;	ns	3.81	ns	ns
73	r1_l17667_t1	AT3G06490;OS03G20090;	RNA.regulation of transcription.MYB domain transcription factor family	AtMYB108|BOTRYTIS-SUSCEPTIBLE1|BOS1|MYB108|mybdomainprotein108|;Description:putativetranscriptionfactorMYB108(MYB108)mRNA,|LOC_OS03G20090|;Description:MYBfamilytranscriptionfactor,putative,expressed|;	ns	2.36	ns	ns
74	r1_l7539_t1	AT5G67300;OS02G09480	RNA.regulation of transcription.MYB domain transcription factor family	mybdomainproteinr1|ARABIDOPSISTHALIANAMYBDOMAINPROTEIN44|ATMYB44|ATMYBR1|MYB44|MYBR1|;Description:MemberoftheR2R3factorMYBgenefamilyinvolvedinmediatingplantresponsestoavarietyofabioticstimiuli,|LOC_OS02G09480|;Description:myb-likeDNA-bindingdomaincontainingprotein,putative,expressed|;	ns	1.1	ns	ns
75	r2_l20491_t2	AT1G09540;OS05G04820	RNA.regulation of transcription.MYB domain transcription factor family	myb domain protein 61|ATMYB61|ARABIDOPSIS THALIANA MYB DOMAIN PROTEIN 61|MYB61|; Description: Encodes putative transcription factor, Mutants lack of mucilage extrusion from the seeds during imbibition, Reduced quantities of mucilage are deposited during the development of the seed coat epidermis in myb61 mutants, Expressed in guard cells,loss of function mutations show an increase in stomatal por…	-2.047	ns	ns	ns
76	r2_l2695_t1	AT1G09540;OS01G18240	RNA.regulation of transcription.MYB domain transcription factor family	mybdomainprotein61|ATMYB61|ARABIDOPSISTHALIANAMYBDOMAINPROTEIN61|MYB61|;Description:Encodesputativetranscriptionfactor,Mutantslackofmucilageextrusionfromtheseedsduringimbibition,Reducedquantitiesofmucilagearedepositedduringthedevelopmentoftheseedcoatepidermisinmyb61mutants,Expressedinguardcells,lossoffunctionmutationsshowanincreaseinstomatalporeopeningsuggestingaroleinABAindependentregulationofst…	ns	-1.7	ns	ns
77	r1_l9641_t1	AT1G09540;OS01G18240;	RNA.regulation of transcription.MYB domain transcription factor family	mybdomainprotein61|ATMYB61|ARABIDOPSISTHALIANAMYBDOMAINPROTEIN61|MYB61|;Description:Encodesputativetranscriptionfactor,Mutantslackofmucilageextrusionfromtheseedsduringimbibition,Reducedquantitiesofmucilagearedepositedduringthedevelopmentoftheseedcoatepidermisinmyb61mutants,Expressedinguardcells,lossoffunctionmutationsshowanincreaseinstomatalporeopeningsuggestingaroleinABAindependentregulationofst…	ns	-1.81	ns	ns
78	r1_l47606_t1	AT1G09540;OS05G04820	RNA.regulation of transcription.MYB domain transcription factor family	mybdomainprotein61|ATMYB61|ARABIDOPSISTHALIANAMYBDOMAINPROTEIN61|MYB61|;Description:Encodesputativetranscriptionfactor,Mutantslackofmucilageextrusionfromtheseedsduringimbibition,Reducedquantitiesofmucilagearedepositedduringthedevelopmentoftheseedcoatepidermisinmyb61mutants,Expressedinguardcells,lossoffunctionmutationsshowanincreaseinstomatalporeopeningsuggestingaroleinABAindependentregulationofst…	ns	-2.25	ns	ns
67	r1_l21100_t1	AT2G36020;OS12G06180	synthesis-degradation	HVA22J|HVA22-like protein J| LOC_OS12G06180|; Description: HVA22, putative, expressed|;	-1.24	1.21	ns	ns
68	r1_l21486_t1	AT2G42820;OS01G52780	synthesis-degradation	HVA22F|HVA22-like protein F	ns	-1.61	ns	1.35
69	r1_l27168_t1	AT1G75700;OS03G14610	synthesis-degradation	HVA22-like protein G|HVA22G| LOC_OS03G14610|; Description: HVA22, putative, expressed|;	-1.81	-2.14	ns	ns
70	r1_l1770_t2	AT5G42560;OS03G04030	synthesis-degradation	HVA22, putative, expressed|;	-1.27	ns	ns	ns
71	r1_l11912_t2	AT5G42560;OS03G14610	synthesis-degradation	HVA22, putative, expressed|;	-2.26	ns	ns	ns
72	r2_l4140_t37	AT5G42560;OS03G14610	synthesis-degradation	HVA22, putative, expressed|;	-1.5	-1.86	ns	ns
73	r1_l13028_t3	AT5G42560;OS04G33880	synthesis-degradation	HVA22, putative, expressed|;	-1.96	1.97	ns	ns
74	r2_l3284_t9	AT5G42560;OS04G33880	synthesis-degradation	HVA22, putative, expressed|;	-1.27	ns	ns	ns
75	r1_l21606_t2	AT5G67030;OS04G37619	synthesis-degradation	HVA22, putative, expressed	-1.73	-2.64	1.1	ns
76	r2_l3563_t1	AT1G74520;OS02G51290	induced-regulated-responsive-activated	HVA22 homologue A|HVA22A	ns	ns	1.11	1.07
77	r1_l24201_t1	AT1G74520;OS02G51290	induced-regulated-responsive-activated	HVA22 homologue A|HVA22A	ns	ns	ns	1.1
78	r1_l17592_t1	AT1G74520;OS06G12220	induced-regulated-responsive-activated	HVA22 homologue A|HVA22A	ns	ns	ns	1.42
79	r2_l9115_t6	AT1G74520;OS06G12220	induced-regulated-responsive-activated	HVA22 homologue A|HVA22A	ns	ns	ns	1.14
80	r1_l40591_t1	AT1G74520;OS11G38920	induced-regulated-responsive-activated	HVA22 homologue A|HVA22A	ns	ns	ns	1.26
81	r1_l19153_t1	AT4G36720;OS07G38100	induced-regulated-responsive-activated	HVA22K|HVA22-like protein K	ns	ns	1.07	ns
82	r2_l8090_t1	AT5G50720;OS08G36440	induced-regulated-responsive-activated	ARABIDOPSIS THALIANA HVA22 HOMOLOGUE E|HVA22E|HVA22 homologue E|ATHVA22E|; Description: Encodes one of five HVA22 homologs in Arabidopsis. HVA22 is an ABA- and stress-inducible gene first isolated from barley. Members of this gene family have only been found in eukaryotes. AtHVA22e mRNA is upregulated to varying degrees in response to cold stress, salt stress, ABA treatment or dehydration.| LOC_O…	ns	-2.31	ns	ns
83	r1_l58358_t1	AT5G50720;OS08G36440	induced-regulated-responsive-activated	HVA22E|HVA22 homologue E	ns	1.17	ns	1.04
84	r2_l11029_t7	AT5G50720;OS08G36440	induced-regulated-responsive-activated	HVA22E|HVA22 homologue E	ns	1.14	ns	1.24
85	r1_l31854_t1	AT5G50720;OS09G27730	induced-regulated-responsive-activated	ARABIDOPSIS THALIANA HVA22 HOMOLOGUE E|HVA22E|HVA22 homologue E|ATHVA22E|; Description: Encodes one of five HVA22 homologs in Arabidopsis. HVA22 is an ABA- and stress-inducible gene first isolated from barley. Members of this gene family have only been found in eukaryotes. AtHVA22e mRNA is upregulated to varying degrees in response to cold stress, salt stress, ABA treatment or dehydration.| LOC_O…	ns	-3.31	ns	ns
86	r2_l17940_t11	AT5G50720;OS11G30500	induced-regulated-responsive-activated	ARABIDOPSIS THALIANA HVA22 HOMOLOGUE E|HVA22E|HVA22 homologue E|ATHVA22E|; Description: Encodes one of five HVA22 homologs in Arabidopsis. HVA22 is an ABA- and stress-inducible gene first isolated from barley. Members of this gene family have only been found in eukaryotes. AtHVA22e mRNA is upregulated to varying degrees in response to cold stress, salt stress, ABA treatment or dehydration.| LOC_O…	1.08	2.48	ns	ns
87	r1_l17275_t1	AT5G50720;OS11G30500	induced-regulated-responsive-activated	ARABIDOPSIS THALIANA HVA22 HOMOLOGUE E|HVA22E|HVA22 homologue E|ATHVA22E|; Description: Encodes one of five HVA22 homologs in Arabidopsis. HVA22 is an ABA- and stress-inducible gene first isolated from barley. Members of this gene family have only been found in eukaryotes. AtHVA22e mRNA is upregulated to varying degrees in response to cold stress, salt stress, ABA treatment or dehydration.| LOC_O…	ns	2.5	ns	ns
88	r1_l51723_t1	OS01G52780	induced-regulated-responsive-activated	HVA22, putative, expressed|	ns	-1.57	ns	ns
89	r1_l39941_t1	OS11G38920	induced-regulated-responsive-activated	HVA22, putative, expressed|	-3.29	ns	ns	ns
90	r2_l28340_t7	OS11G38920	induced-regulated-responsive-activated	HVA22, putative, expressed|	ns	1.02	ns	ns
91	r2_l2300_t40	AT3G63210;OS01G08520	signal transduction	MARD1|MEDIATOR OF ABA-REGULATED DORMANCY 1|; Description: encodes a novel zinc-finger protein with a proline-rich N-terminus, identical to senescence-associated protein SAG102| LOC_OS01G08520|; Description: DUF581 domain containing protein, expressed|;	-1.88	ns	ns	ns
92	r1_l44787_t1	AT3G63210;OS01G52100	signal transduction	MARD1|MEDIATOR OF ABA-REGULATED DORMANCY 1	1.56	1.92	ns	1.85
	r1_l11488_t1	AT2G22475;OS06G11430	induced-regulated-responsive-activated	GEM|GL2-EXPRESSION MODULATOR|; Description: Encodes GL2-expression modulator (GEM). Involved in the spatial control of cell division, patterning and differentiation of Arabidopsis root epidermal cells. GEM interacts with CDT1, a DNA replication protein and TTG1 (TRANSPARENT TESTA GLABRA1), a WD40-repeat protein involved in GL2-dependent cell fate decision. GEM seems to participate in the maintena…	-1.62	ns	ns	ns
	r2_l9561_t13	AT2G22475;OS06G11430	induced-regulated-responsive-activated	GEM|GL2-EXPRESSION MODULATOR|; Description: Encodes GL2-expression modulator (GEM). Involved in the spatial control of cell division, patterning and differentiation of Arabidopsis root epidermal cells. GEM interacts with CDT1, a DNA replication protein and TTG1 (TRANSPARENT TESTA GLABRA1), a WD40-repeat protein involved in GL2-dependent cell fate decision. GEM seems to participate in the maintena…	-1.58	ns	ns	ns
	r1_l22259_t1	AT5G08350;OS04G44500	induced-regulated-responsive-activated	GEM, putative, expressed|;	ns	-1.83	ns	ns
	r2_l25111_t2	AT5G08350;OS04G44500	induced-regulated-responsive-activated	GEM, putative	ns	-2.34	ns	1.1
	r2_l4996_t6	AT5G08350;OS04G44510	induced-regulated-responsive-activated	GEM, putative, expressed|;	-1.76	ns	ns	ns
	r1_l5073_t1	AT5G08350;OS04G44510	induced-regulated-responsive-activated	GEM, putative	-1.73	-3.07	ns	1.25
	r1_l4370_t9	AT5G13200;OS12G29400	induced-regulated-responsive-activated	GRAM domain containing protein, expressed|;	ns	1.76	ns	ns
	r1_l4165_t3	AT5G23370;OS02G42440	induced-regulated-responsive-activated	GEM, putative, expressed|;	-1.34	ns	ns	ns
	r1_l14151_t1	AT5G23370;OS04G44500	induced-regulated-responsive-activated	GEM, putative	ns	-2.23	2.14	ns
	r2_l21613_t2	AT5G23370;OS10G34730	induced-regulated-responsive-activated	GEM, putative	ns	ns	ns	1.35
	r2_l27451_t10	AT5G23370;OS10G34730	induced-regulated-responsive-activated	GEM, putative	ns	ns	ns	1.57
	r1_l24184_t1	AT5G23370;OS10G34730	induced-regulated-responsive-activated	GEM, putative, expressed	ns	ns	ns	1.67
	r2_l6766_t5	AT1G28200;OS03G08860	induced-regulated-responsive-activated	FIP1|FH interacting protein 1	-1.2	ns	1.02	ns
	r2_l23739_t9	AT1G28200;OS07G42890	induced-regulated-responsive-activated	FIP1|FH interacting protein 1	-1.04	ns	ns	1.09
	r1_l2358_t1	AT1G28200;OS07G42890	induced-regulated-responsive-activated	FIP1|FH interacting protein 1	ns	ns	ns	1.49
	r1_l15295_t3	OS08G01090	signal transduction	B3 DNA binding domain containing protein	ns	ns	ns	-1.18

## Sheet: Table C Auxin
			Auxin Metabolism
Fig. 1 order	ID Reference Transcriptome	Annotation	Category	Description	Bacteria&Drought		Drought
					R	S	R	S
1	r1_l43352_t1	AT1G04610;OS01G53200	misc.oxidases - copper, flavone etc	YUCCA 3; Flavin monooxygenase, putative, expressed	ns	-1	ns	ns
2	r1_l27495_t1	AT2G14820;OS03G41350	signalling.light	MAB4/ENP/NPY1-LIKE 3|NPY2|NAKED PINS IN YUC MUTANTS 2|MEL3|; Description: A member of the NPY gene family (NPY1/AT4G31820, NPY2/AT2G14820, NPY3/AT5G67440, NPY4/AT2G23050, NPY5/AT4G37590). Involved in auxin-mediated organogenesis.|; Symbols: LOC_OS03G41350|; Description: BTBN7 - Bric-a-Brac, Tramtrack, Broad Complex BTB domain with non-phototropic hypocotyl 3 NPH3 domain, expressed|;	ns	-1.83	ns	ns
3	r1_l29721_t1	AT2G14820;OS03G41350	signalling.light	MAB4/ENP/NPY1-LIKE 3|NPY2|NAKED PINS IN YUC MUTANTS 2|MEL3|; Description: A member of the NPY gene family (NPY1/AT4G31820, NPY2/AT2G14820, NPY3/AT5G67440, NPY4/AT2G23050, NPY5/AT4G37590). Involved in auxin-mediated organogenesis.|; Symbols: LOC_OS03G41350|; Description: BTBN7 - Bric-a-Brac, Tramtrack, Broad Complex BTB domain with non-phototropic hypocotyl 3 NPH3 domain, expressed|;	ns	-2.45	1	ns
4	r1_l6891_t1	AT1G80360;OS01G08270	amino acid metabolism.synthesis.aromatic aa.phenylalanine and tyrosine	Reversal of sav3 phenotype 1|VAS1|; Description: Encodes a methionine-specific aminotransferase that uses the ethylene biosynthetic intermediate methionine as an amino donor and the auxin biosynthetic intermediate indole-3-pyruvic acid as an amino acceptor to produce L-tryptophan and 2-oxo-4-methylthiobutyric acid. These actions allow VAS1 to coordinate both auxin and ethylene biosynthesis. It fu…	ns	ns	1.012	ns
5	r1_l18313_t1	AT1G04610;OS04G03980;	misc.oxidases - copper, flavone etc	YUCCA 3; flavin monooxygenase, putative, expressed|;	ns	ns	ns	-1
6	r2_l3675_t6	AT2G33230;OS07G02540	misc.oxidases - copper, flavone etc	YUC7|YUCCA 7|; Description: Encodes a flavin monooxygenase gene which belongs to the tryptophan-dependent auxin biosynthetic pathway and enhances drought resistance.|; Symbols: LOC_OS07G02540|; Description: HLS, putative, expressed|;	ns	ns	ns	-2.152
7	r1_l23585_t1	AT4G37590;OS12G39380	signalling.light	MAB4/ENP/NPY1-LIKE 1|NAKED PINS IN YUC MUTANTS 5|MEL1|NPY5|; Description: A member of the NPY gene family (NPY1/AT4G31820, NPY2/AT2G14820, NPY3/AT5G67440, NPY4/AT2G23050, NPY5/AT4G37590). Involved in auxin-mediated organogenesis.|; Symbols: LOC_OS12G39380|; Description: BTBN24 - Bric-a-Brac, Tramtrack, Broad Complex BTB domain with non-phototropic hypocotyl 3 NPH3 domain, expressed|;	ns	ns	ns	-1
8	r1_l32788_t1	AT4G37590;OS12G39380	signalling.light	MAB4/ENP/NPY1-LIKE 1|NAKED PINS IN YUC MUTANTS 5|MEL1|NPY5|; Description: A member of the NPY gene family (NPY1/AT4G31820, NPY2/AT2G14820, NPY3/AT5G67440, NPY4/AT2G23050, NPY5/AT4G37590). Involved in auxin-mediated organogenesis.|; Symbols: LOC_OS12G39380|; Description: BTBN24 - Bric-a-Brac, Tramtrack, Broad Complex BTB domain with non-phototropic hypocotyl 3 NPH3 domain, expressed|;	ns	ns	ns	-1.066
9	r1_l33182_t1	AT2G14820;OS03G10800	signalling.light	MAB4/ENP/NPY1-LIKE 3|NPY2|NAKED PINS IN YUC MUTANTS 2|MEL3|; Description: A member of the NPY gene family (NPY1/AT4G31820, NPY2/AT2G14820, NPY3/AT5G67440, NPY4/AT2G23050, NPY5/AT4G37590). Involved in auxin-mediated organogenesis.|; Symbols: LOC_OS03G10800|; Description: BTBN4 - Bric-a-Brac, Tramtrack, Broad Complex BTB domain with non-phototropic hypocotyl 3 NPH3 domain, expressed|;	ns	ns	ns	-1.582
10	r1_l59702_t1	AT2G26170;OS02G12890	signal transduction. syntesis	CYP711A1|MORE AXILLARY BRANCHES 1|cytochrome P450, family 711, subfamily A, polypeptide 1|MAX1|; Description: Encodes a protein with similarity to thromboxane-A synthase, member of the CYP711A cytochrome P450 family. MAX1 is a specific repressor of vegetative axillary buds generated by the axillary meristem. Expressed in vascular traces in the rosette stem and axillary buds throughout plant devel…	ns	ns	ns	-1
11	r1_l60633_t1	OS02G12890	signal transduction. syntesis	Cytochrome P450, putative, expressed|	ns	ns	ns	-2.046
12	r2_l23914_t5	AT2G26170;OS02G12890	signal transduction. syntesis	CYP711A1|MORE AXILLARY BRANCHES 1|cytochrome P450, family 711, subfamily A, polypeptide 1|MAX1|; Description: Encodes a protein with similarity to thromboxane-A synthase, member of the CYP711A cytochrome P450 family. MAX1 is a specific repressor of vegetative axillary buds generated by the axillary meristem. Expressed in vascular traces in the rosette stem and axillary buds throughout plant devel…	-2.102	ns	ns	-1.308
13	r1_l82426_t1	AT3G44300;OS02G42350	synthesis-degradation	Nitrilase 2|NIT2|AtNIT2|; Description: Encodes an enzyme that catalyzes the hydrolysis of indole-3-acetonitrile (IAN) to indole-3-acetic acid (IAA) (nitrile aminohydrolase, EC 3.5.5.1) and IAN to indole-3-acetamide (IAM) at lower levels. Mutants have reduced sensitivity to IAN and are sensitive to IAA. This enzyme likely participates in other non-auxin-related metabolic pathways.|; Symbols: LOC_O…	ns	1.03	ns	1.762
14	r1_l13897_t2	AT5G56650;OS01G51060	synthesis-degradation. Hydrolases	IAA-leucine resistant (ILR)-like 1|ILL1|; Description: encodes a protein similar to IAA conjugate hydrolases. Enzyme assays with purified GST-tagged protein shows some activity in vitro but too low to be physiologically significant.|; Symbols: LOC_OS01G51060|; Description: hydrolase, putative, expressed	ns	2.06	ns	ns
15	r1_l6535_t1	AT3G02875;OS03G62060	synthesis-degradation. Hydrolases	ILR1|IAA-LEUCINE RESISTANT 1|; Description: Hydrolyzes amino acid conjugates of the plant growth regulator indole-3-acetic acid (IAA), including IAA-Leu and IAA-Phe. Uses Mg and Co ions as cofactors.|; Symbols: LOC_OS03G62060|; Description: hydrolase, putative, expressed	ns	ns	ns	2.762
16	r1_l16316_t1	AT3G02875;OS07G14590	synthesis-degradation. Hydrolases	ILR1|IAA-LEUCINE RESISTANT 1|; Description: Hydrolyzes amino acid conjugates of the plant growth regulator indole-3-acetic acid (IAA), including IAA-Leu and IAA-Phe. Uses Mg and Co ions as cofactors.|; Symbols: LOC_OS07G14590|; Description: hydrolase, putative, expressed	-1.422	ns	ns	ns
17	r1_l15229_t1	AT5G56660;OS01G51060	synthesis-degradation. Hydrolases	IAA-leucine resistant (ILR)-like 2|ILL2|; Description: encodes IAA-amino acid hydrolase that has a broad range of substrate specificity. It is most active on IAA-Ala among the IAA-conjugate hydrolases tested.|; Symbols: LOC_OS01G51060|; Description: hydrolase, putative, expressed	ns	1	ns	ns
18	r2_l17623_t18	AT5G54140;OS04G44110	synthesis-degradation. Hydrolases	IAA-leucine-resistant (ILR1)-like 3|ILL3|; Description: encodes a protein similar to IAA amino acid conjugate hydrolase|; Symbols: LOC_OS04G44110|; Description: hydrolase, putative, expressed|;	-1.443	ns	ns	ns
19	r1_l6310_t1	AT1G44350;OS06G47620	synthesis-degradation. Hydrolases	IAA-leucine resistant (ILR)-like gene 6|ILL6|; Description: encodes a protein similar to IAA amino acid conjugate hydrolase.|; Symbols: LOC_OS06G47620|; Description: peptidase, putative, expressed|;	ns	2.18	ns	-3.698
20	r1_l14412_t1	AT1G44350;OS06G47620	synthesis-degradation. Hydrolases	IAA-leucine resistant (ILR)-like gene 6|ILL6|; Description: encodes a protein similar to IAA amino acid conjugate hydrolase.|; Symbols: LOC_OS06G47620|; Description: peptidase, putative, expressed|;	ns	1.6	ns	-2.823
21	r2_l874_t32	AT1G44350;OS06G47620	synthesis-degradation. Hydrolases	IAA-leucine resistant (ILR)-like gene 6|ILL6|; Description: encodes a protein similar to IAA amino acid conjugate hydrolase.|; Symbols: LOC_OS06G47620|; Description: peptidase, putative, expressed|;	-1.545	ns	ns	ns
22	r2_l11614_t2	AT1G44350;OS03G62060	synthesis-degradation. Hydrolases	IAA-leucine resistant (ILR)-like gene 6|ILL6|; Description: encodes a protein similar to IAA amino acid conjugate hydrolase.|; Symbols: LOC_OS03G62060|; Description: hydrolase, putative, expressed|;	-3.513	ns	ns	ns
23	r1_l4888_t1	AT1G05560;OS01G08440	synthesis-degradation. Conjugação	UGT1|UDP-glucosyltransferase 75B1|UGT75B1|UDP-GLUCOSE TRANSFERASE 1|; Description: A UDP-glucose transferase localized in the phragmoplast. It has been co-purified with the callose synthase complex and may transfer UDP-glucose from sucrose synthase to the callose synthase and thus help form a substrate channel for the synthesis of callose at the forming cell plate. Induced by salicylic acid. Inde…	-1.458	ns	ns	-1.274
24	r1_l36447_t2	AT1G05560;OS11G04860	synthesis-degradation. Conjugação	UGT1|UDP-glucosyltransferase 75B1|UGT75B1|UDP-GLUCOSE TRANSFERASE 1|; Description: A UDP-glucose transferase localized in the phragmoplast. It has been co-purified with the callose synthase complex and may transfer UDP-glucose from sucrose synthase to the callose synthase and thus help form a substrate channel for the synthesis of callose at the forming cell plate. Induced by salicylic acid. Inde…	ns	-2.05	ns	ns
25	r1_l45742_t1	AT1G05560;OS06G39270	synthesis-degradation. Conjugação	UGT1|UDP-glucosyltransferase 75B1|UGT75B1|UDP-GLUCOSE TRANSFERASE 1|; Description: A UDP-glucose transferase localized in the phragmoplast. It has been co-purified with the callose synthase complex and may transfer UDP-glucose from sucrose synthase to the callose synthase and thus help form a substrate channel for the synthesis of callose at the forming cell plate. Induced by salicylic acid. Inde…	ns	ns	ns	-1.44
26	r1_l17525_t1	AT2G36770;OS04G12710	synthesis-degradation. Conjugação	Indole-3-acetate beta-glucosyltransferase, putative, expressed|;	ns	-3.6	ns	ns
27	r1_l10260_t1	AT1G05680;OS09G34250	misc.UDP glucosyl and glucoronyl transferases	UGT74E2|Uridine diphosphate glycosyltransferase 74E2|; Description: Encodes a UDP-glucosyltransferase, UGT74E2, that acts on IBA (indole-3-butyric acid) and affects auxin homeostasis. The transcript and protein levels of this enzyme are strongly induced by H2O2 and may allow integration of ROS (reactive oxygen species) and auxin signaling. This enzyme can also transfer glycosyl groups to several …	-1.659	ns	ns	ns
28	r1_l19923_t2	AT1G05680;OS09G34214	misc.UDP glucosyl and glucoronyl transferases	UGT74E2|Uridine diphosphate glycosyltransferase 74E2|; Description: Encodes a UDP-glucosyltransferase, UGT74E2, that acts on IBA (indole-3-butyric acid) and affects auxin homeostasis. The transcript and protein levels of this enzyme are strongly induced by H2O2 and may allow integration of ROS (reactive oxygen species) and auxin signaling. This enzyme can also transfer glycosyl groups to several …	-2.101	ns	ns	ns
29	r1_l12890_t1	AT1G05680;OS09G34250	hormone metabolism.salicylic acid.synthesis-degradation	UGT74E2|Uridine diphosphate glycosyltransferase 74E2|; Description: Encodes a UDP-glucosyltransferase, UGT74E2, that acts on IBA (indole-3-butyric acid) and affects auxin homeostasis. The transcript and protein levels of this enzyme are strongly induced by H2O2 and may allow integration of ROS (reactive oxygen species) and auxin signaling. This enzyme can also transfer glycosyl groups to several …	ns	1.1	ns	ns
30	r1_l3917_t1	AT1G05680;OS04G12970	hormone metabolism.salicylic acid.synthesis-degradation	UGT74E2|Uridine diphosphate glycosyltransferase 74E2|; Description: Encodes a UDP-glucosyltransferase, UGT74E2, that acts on IBA (indole-3-butyric acid) and affects auxin homeostasis. The transcript and protein levels of this enzyme are strongly induced by H2O2 and may allow integration of ROS (reactive oxygen species) and auxin signaling. This enzyme can also transfer glycosyl groups to several …	ns	1.18	ns	ns
31	r1_l10439_t1	AT3G62980;OS05G05800	signal transduction. Proteassome	TIR1|AtTIR1|TRANSPORT INHIBITOR RESPONSE 1|; Description: Encodes an auxin receptor that mediates auxin-regulated transcription. It contains leucine-rich repeats and an F-box and interacts with ASK1, ASK2 and AtCUL1 to form SCF-TIR1, an SCF ubiquitin ligase complex. Related to yeast Grr1p and human SKP2 proteins, involved in ubiquitin-mediated processes. Required for normal response to auxin and …	-1.232	ns	ns	ns
32	r1_l10209_t1	AT3G02260;OS09G07300	signal transduction. Proteassome	TIR3|LOW PHOSPHATE-RESISTANT ROOT 1|TRANSPORT INHIBITOR RESPONSE 3|DARK OVER-EXPRESSION OF CAB 1|DOC1|ATTENUATED SHADE AVOIDANCE 1|UMB1|UMBRELLA 1|CRM1|LPR1|ASA1|CORYMBOSA1|BIG|; Description: Calossin-like protein required for polar auxin transport|; Symbols: LOC_OS09G07300|; Description: BIG, putative, expressed|;	ns	ns	ns	-2.823
33	r1_l12566_t1	AT3G02260;OS09G07300	signal transduction. Proteassome	TIR3|LOW PHOSPHATE-RESISTANT ROOT 1|TRANSPORT INHIBITOR RESPONSE 3|DARK OVER-EXPRESSION OF CAB 1|DOC1|ATTENUATED SHADE AVOIDANCE 1|UMB1|UMBRELLA 1|CRM1|LPR1|ASA1|CORYMBOSA1|BIG|; Description: Calossin-like protein required for polar auxin transport|; Symbols: LOC_OS09G07300|; Description: BIG, putative, expressed|;	ns	ns	ns	-3.033
34	r1_l14508_t1	AT3G02260;OS09G07300	signal transduction. Proteassome	TIR3|LOW PHOSPHATE-RESISTANT ROOT 1|TRANSPORT INHIBITOR RESPONSE 3|DARK OVER-EXPRESSION OF CAB 1|DOC1|ATTENUATED SHADE AVOIDANCE 1|UMB1|UMBRELLA 1|CRM1|LPR1|ASA1|CORYMBOSA1|BIG|; Description: Calossin-like protein required for polar auxin transport|; Symbols: LOC_OS09G07300|; Description: BIG, putative, expressed|;	ns	ns	ns	-3.016
35	r1_l14769_t1	AT3G02260;OS09G07294	signal transduction. Proteassome	TIR3|LOW PHOSPHATE-RESISTANT ROOT 1|TRANSPORT INHIBITOR RESPONSE 3|DARK OVER-EXPRESSION OF CAB 1|DOC1|ATTENUATED SHADE AVOIDANCE 1|UMB1|UMBRELLA 1|CRM1|LPR1|ASA1|CORYMBOSA1|BIG|; Description: Calossin-like protein required for polar auxin transport|; Symbols: LOC_OS09G07294|; Description: purity of essence, putative, expressed|;	ns	ns	ns	-1.575
36	r1_l21249_t1	AT3G02260;OS09G07300	signal transduction. Proteassome	TIR3|LOW PHOSPHATE-RESISTANT ROOT 1|TRANSPORT INHIBITOR RESPONSE 3|DARK OVER-EXPRESSION OF CAB 1|DOC1|ATTENUATED SHADE AVOIDANCE 1|UMB1|UMBRELLA 1|CRM1|LPR1|ASA1|CORYMBOSA1|BIG|; Description: Calossin-like protein required for polar auxin transport|; Symbols: LOC_OS09G07300|; Description: BIG, putative, expressed|;	ns	ns	ns	-3.44
37	r1_l2416_t1	AT3G02260;OS09G07300	signal transduction. Proteassome	TIR3|LOW PHOSPHATE-RESISTANT ROOT 1|TRANSPORT INHIBITOR RESPONSE 3|DARK OVER-EXPRESSION OF CAB 1|DOC1|ATTENUATED SHADE AVOIDANCE 1|UMB1|UMBRELLA 1|CRM1|LPR1|ASA1|CORYMBOSA1|BIG|; Description: Calossin-like protein required for polar auxin transport|; Symbols: LOC_OS09G07300|; Description: BIG, putative, expressed|;	ns	ns	ns	-3.446
38	r1_l26835_t1	AT3G02260;OS09G07300	signal transduction. Proteassome	TIR3|LOW PHOSPHATE-RESISTANT ROOT 1|TRANSPORT INHIBITOR RESPONSE 3|DARK OVER-EXPRESSION OF CAB 1|DOC1|ATTENUATED SHADE AVOIDANCE 1|UMB1|UMBRELLA 1|CRM1|LPR1|ASA1|CORYMBOSA1|BIG|; Description: Calossin-like protein required for polar auxin transport|; Symbols: LOC_OS09G07300|; Description: BIG, putative, expressed|;	ns	ns	ns	-3.408
39	r1_l32226_t1	AT3G02260;OS09G07300	signal transduction. Proteassome	TIR3|LOW PHOSPHATE-RESISTANT ROOT 1|TRANSPORT INHIBITOR RESPONSE 3|DARK OVER-EXPRESSION OF CAB 1|DOC1|ATTENUATED SHADE AVOIDANCE 1|UMB1|UMBRELLA 1|CRM1|LPR1|ASA1|CORYMBOSA1|BIG|; Description: Calossin-like protein required for polar auxin transport|; Symbols: LOC_OS09G07300|; Description: BIG, putative, expressed|;	ns	ns	ns	-4.011
40	r1_l7216_t1	AT3G02260;OS09G07300	signal transduction. Proteassome	TIR3|LOW PHOSPHATE-RESISTANT ROOT 1|TRANSPORT INHIBITOR RESPONSE 3|DARK OVER-EXPRESSION OF CAB 1|DOC1|ATTENUATED SHADE AVOIDANCE 1|UMB1|UMBRELLA 1|CRM1|LPR1|ASA1|CORYMBOSA1|BIG|; Description: Calossin-like protein required for polar auxin transport|; Symbols: LOC_OS09G07300|; Description: BIG, putative, expressed|;	ns	ns	ns	-2.478
41	r1_l7906_t1	AT3G02260;OS09G07300	signal transduction. Proteassome	TIR3|LOW PHOSPHATE-RESISTANT ROOT 1|TRANSPORT INHIBITOR RESPONSE 3|DARK OVER-EXPRESSION OF CAB 1|DOC1|ATTENUATED SHADE AVOIDANCE 1|UMB1|UMBRELLA 1|CRM1|LPR1|ASA1|CORYMBOSA1|BIG|; Description: Calossin-like protein required for polar auxin transport|; Symbols: LOC_OS09G07300|; Description: BIG, putative, expressed|;	ns	ns	ns	-2.643
42	r1_l8275_t1	AT3G02260;OS09G07300	signal transduction. Proteassome	TIR3|LOW PHOSPHATE-RESISTANT ROOT 1|TRANSPORT INHIBITOR RESPONSE 3|DARK OVER-EXPRESSION OF CAB 1|DOC1|ATTENUATED SHADE AVOIDANCE 1|UMB1|UMBRELLA 1|CRM1|LPR1|ASA1|CORYMBOSA1|BIG|; Description: Calossin-like protein required for polar auxin transport|; Symbols: LOC_OS09G07300|; Description: BIG, putative, expressed|;	ns	ns	ns	-3.408
43	r1_l955_t1	AT3G02260;OS09G07300	signal transduction. Proteassome	TIR3|LOW PHOSPHATE-RESISTANT ROOT 1|TRANSPORT INHIBITOR RESPONSE 3|DARK OVER-EXPRESSION OF CAB 1|DOC1|ATTENUATED SHADE AVOIDANCE 1|UMB1|UMBRELLA 1|CRM1|LPR1|ASA1|CORYMBOSA1|BIG|; Description: Calossin-like protein required for polar auxin transport|; Symbols: LOC_OS09G07300|; Description: BIG, putative, expressed|;	ns	ns	ns	-4.882
44	r1_l956_t1	AT3G02260;OS09G07300	signal transduction. Proteassome	TIR3|LOW PHOSPHATE-RESISTANT ROOT 1|TRANSPORT INHIBITOR RESPONSE 3|DARK OVER-EXPRESSION OF CAB 1|DOC1|ATTENUATED SHADE AVOIDANCE 1|UMB1|UMBRELLA 1|CRM1|LPR1|ASA1|CORYMBOSA1|BIG|; Description: Calossin-like protein required for polar auxin transport|; Symbols: LOC_OS09G07300|; Description: BIG, putative, expressed|;	ns	ns	ns	-4.004
45	r1_l23898_t2	AT5G49980;OS02G52230	signal transduction. Proteassome	Auxin F-box protein 5|AFB5|; Symbols: LOC_OS02G52230|; Description: coronatine-insensitive protein 1, putative, expressed|;	ns	ns	ns	-1.062
46	r1_l41326_t1	AT4G24390;OS03G08850	signal transduction. Proteassome	AFB4|auxin signaling F-box 4|; Symbols: LOC_OS03G08850|; Description: AUXIN SIGNALING F-BOX 2, putative, expressed|;	-2.706	ns	ns	ns
47	r1_l3176_t1	AT3G26810;OS04G32460	signal transduction. Proteassome	Auxin signaling F-box 2|AFB2|; Symbols: LOC_OS04G32460|; Description: OsFBL16 - F-box domain and LRR containing protein, expressed|;	-1.003	ns	ns	ns
48	r1_l10625_t1	AT2G02560;OS02G07120	signal transduction. Proteassome	Cullin-associated and neddylation dissociated|HEMIVENATA|ATCAND1|HVE|TIP120|CAND1|CULLIN-ASSOCIATED AND NEDDYLATION DISSOCIATED 1|ETA2|; Description: Arabidopsis thaliana homolog of human CAND1 (cullin-associated and neddylation-dissociated). Putative similarity to TBP-interacting protein TIP120. Ubiquitously expressed in plant tissues throughout development. T-DNA insertion mutant plants were co…	-1.119	ns	ns	ns
49	r1_l19312_t1	AT2G02560;OS02G07120	signal transduction. Proteassome	Cullin-associated and neddylation dissociated|HEMIVENATA|ATCAND1|HVE|TIP120|CAND1|CULLIN-ASSOCIATED AND NEDDYLATION DISSOCIATED 1|ETA2|; Description: Arabidopsis thaliana homolog of human CAND1 (cullin-associated and neddylation-dissociated). Putative similarity to TBP-interacting protein TIP120. Ubiquitously expressed in plant tissues throughout development. T-DNA insertion mutant plants were co…	ns	ns	ns	-1.364
50	r1_l16574_t3	AT1G05180;OS03G60550	signal transduction. Proteassome	AUXIN RESISTANT 1|AXR1|; Description: Encodes a subunit of the RUB1 activating enzyme that regulates the protein degradation activity of Skp1-Cullin-Fbox complexes, primarily, but not exclusively, affecting auxin responses. Acts alongside AS1 to exclude BP expression from leaves.|; Symbols: LOC_OS03G60550|; Description: ThiF family domain containing protein, putative, expressed|;	ns	ns	1.335	1.031
51	r1_l17204_t1	AT3G17600;OS01G18360	induced-regulated-responsive-activated. Aux/IAA	IAA31|indole-3-acetic acid inducible 31|; Description: Encodes a member of the Aux/IAA family of proteins implicated in auxin signaling. IAA31 shares several residues with the conserved domain II region, believed to act as a degron in many of the rapidly degraded Aux/IAA family members. An IAA31 fusion protein is quite long-lived, but can be degraded more rapidly in the presence of auxin. Unlike …	ns	-1.25	ns	1.172
52	r2_l5477_t8	AT3G17600;OS01G18360	induced-regulated-responsive-activated. Aux/IAA	IAA31|indole-3-acetic acid inducible 31|; Description: Encodes a member of the Aux/IAA family of proteins implicated in auxin signaling. IAA31 shares several residues with the conserved domain II region, believed to act as a degron in many of the rapidly degraded Aux/IAA family members. An IAA31 fusion protein is quite long-lived, but can be degraded more rapidly in the presence of auxin. Unlike …	ns	-1.39	ns	1.12
53	r2_l1313_t30	AT2G33310;OS02G57250	induced-regulated-responsive-activated. Aux/IAA	IAA13|auxin-induced protein 13|; Description: Auxin induced gene, IAA13 (IAA13).|; Symbols: LOC_OS02G57250|; Description: OsIAA10 - Auxin-responsive Aux/IAA gene family member, expressed|;	-1.216	ns	ns	ns
54	r1_l4879_t1	AT2G14960;OS07G40290	induced-regulated-responsive-activated	GH3.1|; Description: encodes a protein similar to IAA-amido synthases. Lines carrying an insertion in this gene are hypersensitive to auxin.|; Symbols: LOC_OS07G40290|; Description: OsGH3.8 - Probable indole-3-acetic acid-amido synthetase, expressed|;	-3.264	1.4	ns	ns
55	r1_l5112_t1	AT2G14960;OS07G40290	induced-regulated-responsive-activated	GH3.1|; Description: encodes a protein similar to IAA-amido synthases. Lines carrying an insertion in this gene are hypersensitive to auxin.|; Symbols: LOC_OS07G40290|; Description: OsGH3.8 - Probable indole-3-acetic acid-amido synthetase, expressed|;	-2.858	ns	ns	-3.823
56	r2_l14948_t8	AT1G28130;OS11G32520	induced-regulated-responsive-activated	GH3.17|; Description: encodes an IAA-amido synthase that conjugates Asp and other amino acids to auxin in vitro. Lines carrying insertions in this gene are hypersensitive to auxin.|; Symbols: LOC_OS11G32520|; Description: OsGH3.13 - Probable indole-3-acetic acid-amido synthetase, expressed|;	-2.885	ns	ns	ns
57	r1_l10756_t1	AT2G23170;OS01G55940	induced-regulated-responsive-activated	GH3.3|; Description: encodes an IAA-amido synthase that conjugates Asp and other amino acids to auxin in vitro.|; Symbols: LOC_OS01G55940|; Description: OsGH3.2 - Probable indole-3-acetic acid-amido synthetase, expressed|;	ns	4.45	ns	ns
58	r1_l27776_t1	AT2G23170;OS07G40290	induced-regulated-responsive-activated	GH3.3|; Description: encodes an IAA-amido synthase that conjugates Asp and other amino acids to auxin in vitro.|; Symbols: LOC_OS07G40290|; Description: OsGH3.8 - Probable indole-3-acetic acid-amido synthetase, expressed|;	ns	2.03	1.335	ns
59	r1_l10409_t4	AT4G37390;OS07G40290	induced-regulated-responsive-activated	AUXIN UPREGULATED 3|GH3-2|YDK1|AUR3|GH3.2|YADOKARI 1|BRU6|; Description: Encodes an IAA-amido synthase that conjugates Asp and other amino acids to auxin in vitro. Lines carrying insertions in this gene are hypersensitive to auxin. May function as a negative component in auxin signaling by regulating auxin activity.|; Symbols: LOC_OS07G40290|; Description: OsGH3.8 - Probable indole-3-acetic acid-…	-1.607	ns	ns	ns
60	r1_l20461_t3	AT2G46370;OS01G12160	induced-regulated-responsive-activated	FAR-RED INSENSITIVE 219|JASMONATE RESISTANT 1|JAR1|FIN219|AtGH3.11|; Description: Encodes a jasmonate-amido synthetase that is a member of the GH3 family of proteins. JAR1 catalyzes the formation of a biologically active jasmonyl-isoleucine (JA-Ile) conjugate. JA-Ile promotes the interaction between JAZ1 and COI1 in the jasmonate signaling pathway. JAR1 localizes to the cytoplasm and is also a ph…	-2.303	ns	ns	-1.002
61	r1_l23966_t1	AT2G46370;OS01G12160	induced-regulated-responsive-activated	FAR-RED INSENSITIVE 219|JASMONATE RESISTANT 1|JAR1|FIN219|AtGH3.11|; Description: Encodes a jasmonate-amido synthetase that is a member of the GH3 family of proteins. JAR1 catalyzes the formation of a biologically active jasmonyl-isoleucine (JA-Ile) conjugate. JA-Ile promotes the interaction between JAZ1 and COI1 in the jasmonate signaling pathway. JAR1 localizes to the cytoplasm and is also a ph…	-1	ns	ns	-3.046
62	r1_l6230_t1	AT2G46370;OS05G50890	induced-regulated-responsive-activated	FAR-RED INSENSITIVE 219|JASMONATE RESISTANT 1|JAR1|FIN219|AtGH3.11|; Description: Encodes a jasmonate-amido synthetase that is a member of the GH3 family of proteins. JAR1 catalyzes the formation of a biologically active jasmonyl-isoleucine (JA-Ile) conjugate. JA-Ile promotes the interaction between JAZ1 and COI1 in the jasmonate signaling pathway. JAR1 localizes to the cytoplasm and is also a ph…	-1.16	ns	ns	ns
63	r2_l26076_t2	AT2G46370;OS05G50890	induced-regulated-responsive-activated	FAR-RED INSENSITIVE 219|JASMONATE RESISTANT 1|JAR1|FIN219|AtGH3.11|; Description: Encodes a jasmonate-amido synthetase that is a member of the GH3 family of proteins. JAR1 catalyzes the formation of a biologically active jasmonyl-isoleucine (JA-Ile) conjugate. JA-Ile promotes the interaction between JAZ1 and COI1 in the jasmonate signaling pathway. JAR1 localizes to the cytoplasm and is also a ph…	-1.02	ns	ns	ns
64	r2_l23397_t13	AT2G46370;OS01G12160	induced-regulated-responsive-activated	FAR-RED INSENSITIVE 219|JASMONATE RESISTANT 1|JAR1|FIN219|AtGH3.11|; Description: Encodes a jasmonate-amido synthetase that is a member of the GH3 family of proteins. JAR1 catalyzes the formation of a biologically active jasmonyl-isoleucine (JA-Ile) conjugate. JA-Ile promotes the interaction between JAZ1 and COI1 in the jasmonate signaling pathway. JAR1 localizes to the cytoplasm and is also a ph…	ns	ns	ns	-1.625
65	r2_l23070_t1	AT2G24400;OS02G05060	induced-regulated-responsive-activated	OsSAUR5 - Auxin-responsive SAUR gene family member, expressed|;	ns	ns	2.142	ns
66	r1_l20695_t1	OS02G07110	induced-regulated-responsive-activated	OsSAUR6 - Auxin-responsive SAUR gene family member, expressed|	-2.225	-1.77	ns	ns
67	r2_l14721_t38	AT5G50760;OS02G30810	induced-regulated-responsive-activated	OsSAUR10 - Auxin-responsive SAUR gene family member, expressed|;	-2.581	ns	ns	ns
68	r1_l397_t1	AT5G50760;OS02G30810	induced-regulated-responsive-activated	OsSAUR10 - Auxin-responsive SAUR gene family member, expressed|;	-2.887	ns	ns	ns
69	r1_l7251_t2	AT3G60690;OS02G42990	induced-regulated-responsive-activated	OsSAUR11 - Auxin-responsive SAUR gene family member, expressed|;	-2.475	ns	ns	1.614
70	r2_l11171_t30	AT3G60690;OS02G42990	induced-regulated-responsive-activated	OsSAUR11 - Auxin-responsive SAUR gene family member, expressed|;	-1.594	ns	ns	1.1
71	r1_l7010_t1	OS02G52990	induced-regulated-responsive-activated	OsSAUR12 - Auxin-responsive SAUR gene family member, expressed|	ns	ns	1.335	ns
72	r2_l21227_t2	AT2G46690;OS02G52990	induced-regulated-responsive-activated	OsSAUR12 - Auxin-responsive SAUR gene family member, expressed|;	ns	ns	1.238	ns
73	r2_l25670_t1	OS03G45800	induced-regulated-responsive-activated	OsSAUR14 - Auxin-responsive SAUR gene family member, expressed|	-4.14	ns	ns	ns
74	r2_l11199_t5	AT1G19840;OS04G56680	induced-regulated-responsive-activated	OsSAUR22 - Auxin-responsive SAUR gene family member, expressed|;	ns	ns	ns	-1.238
75	r1_l14356_t1	AT4G34750;OS04G56680	induced-regulated-responsive-activated	OsSAUR22 - Auxin-responsive SAUR gene family member, expressed|;	ns	-1.72	ns	ns
76	r2_l20466_t16	AT1G75580;OS06G04590	induced-regulated-responsive-activated	OsSAUR24 - Auxin-responsive SAUR gene family member, expressed|;	-1.928	-4.26	1.268	ns
77	r1_l56634_t1	AT2G21220;OS06G04590	induced-regulated-responsive-activated	OsSAUR24 - Auxin-responsive SAUR gene family member, expressed|;	ns	-4.18	ns	ns
78	r2_l16860_t3	AT2G24400;OS06G45970	induced-regulated-responsive-activated	OsSAUR26 - Auxin-responsive SAUR gene family member, expressed|;	ns	-1	ns	1
79	r2_l16590_t15	AT5G20810;OS06G48860	induced-regulated-responsive-activated	OsSAUR28 - Auxin-responsive SAUR gene family member, expressed|;	-1.619	1.03	ns	1.411
80	r1_l35598_t2	AT2G46690;OS06G50040	induced-regulated-responsive-activated	OsSAUR29 - Auxin-responsive SAUR gene family member, expressed|;	-1.35	ns	ns	ns
81	r2_l18116_t1	OS07G29310	induced-regulated-responsive-activated	OsSAUR30 - Auxin-responsive SAUR gene family member, expressed|	ns	-1	ns	ns
82	r2_l1183_t26	AT5G53590;OS10G36703	induced-regulated-responsive-activated	SAUR30, SMALL AUXIN UPREGULATED RNA 30; CPuORF40 - conserved peptide uORF-containing transcript, expressed|;	-2.279	-1.13	ns	ns
83	r1_l2531_t1	AT2G46690;OS10G36703	induced-regulated-responsive-activated	SAUR32, SMALL AUXIN UPREGULATED RNA 32 SAUR32, SMALL AUXIN UPREGULATED RNA 32 CPuORF40 - conserved peptide uORF-containing transcript, expressed|;	-4.35	ns	ns	ns
84	r2_l9858_t4	AT5G20820;OS09G26590	induced-regulated-responsive-activated	OsSAUR37 - Auxin-responsive SAUR gene family member, expressed|;	-1.829	-2.16	ns	ns
85	r1_l58185_t2	AT5G20820;OS09G26590	induced-regulated-responsive-activated	OsSAUR37 - Auxin-responsive SAUR gene family member, expressed|;	ns	-2.67	ns	ns
86	r1_l60860_t1	OS09G26590	induced-regulated-responsive-activated	OsSAUR37 - Auxin-responsive SAUR gene family member, expressed|	ns	-3.14	ns	1.177
87	r1_l31539_t1	AT1G29460;OS09G37330	induced-regulated-responsive-activated	OsSAUR39 - Auxin-responsive SAUR gene family member, expressed|;	ns	ns	1.773	ns
88	r2_l14264_t1	AT1G79130;OS01G06230	induced-regulated-responsive-activated	SAUR40|SMALL AUXIN UPREGULATED 40|; Symbols: LOC_OS01G06230|; Description: OsSAUR1 - Auxin-responsive SAUR gene family member, expressed|;	ns	2.32	ns	ns
89	r1_l30903_t1	AT1G16510;OS02G07110	induced-regulated-responsive-activated	SAUR41|SMALL AUXIN UPREGULATED 41|; Description: Encodes a clade III SAUR gene with a distinctive expression pattern in root meristems. It is normally expressed in the quiescent center and cortex/endodermis initials and upon auxin stimulation, the expression is found in the endodermal layer. Overexpression studies suggest roles in cell expansion and auxin transport.|; Symbols: LOC_OS02G07110|; De…	ns	ns	ns	2.004
90	r1_l30897_t3	AT1G16510;OS04G52670	induced-regulated-responsive-activated	SAUR41|SMALL AUXIN UPREGULATED 41|; Description: Encodes a clade III SAUR gene with a distinctive expression pattern in root meristems. It is normally expressed in the quiescent center and cortex/endodermis initials and upon auxin stimulation, the expression is found in the endodermal layer. Overexpression studies suggest roles in cell expansion and auxin transport.|; Symbols: LOC_OS04G52670|; De…	-1	1.07	ns	ns
91	r1_l50479_t1	AT1G29450;OS09G37440	induced-regulated-responsive-activated	OsSAUR49 - Auxin-responsive SAUR gene family member, expressed|;	ns	ns	ns	1.177
92	r2_l2452_t26	AT1G29500;OS09G37480	induced-regulated-responsive-activated	OsSAUR53 - Auxin-responsive SAUR gene family member, expressed|;	ns	-2.56	ns	1.493
93	r1_l37174_t1	AT1G29430;OS09G37500	induced-regulated-responsive-activated	OsSAUR55 - Auxin-responsive SAUR gene family member, expressed|;	ns	-2.77	ns	ns
94	r1_l14658_t1	AT1G56150;OS03G45850	induced-regulated-responsive-activated	SMALL AUXIN UPREGULATED 71|SAUR71|; Symbols: LOC_OS03G45850|; Description: OsSAUR16 - Auxin-responsive SAUR gene family member, expressed|;	ns	-4.36	ns	3.569
95	r2_l10463_t2	AT1G56150;OS03G45850	induced-regulated-responsive-activated	SMALL AUXIN UPREGULATED 71|SAUR71|; Symbols: LOC_OS03G45850|; Description: OsSAUR16 - Auxin-responsive SAUR gene family member, expressed|;	ns	-3.3	ns	3.333
96	r1_l56678_t1	AT5G27780;OS08G43700	induced-regulated-responsive-activated	SAUR75|SMALL AUXIN UP RNA 75|; Symbols: LOC_OS08G43700|; Description: OsSAUR36 - Auxin-responsive SAUR gene family member, expressed|;	ns	-2.63	ns	1.697
	r1_l13770_t1	AT1G77690;OS03G14080	signal transduction.Transporters	Like AUX1 3|LAX3|; Description: Encodes an auxin influx carrier LAX3 (Like Aux1) that promotes lateral root emergence. Auxin-induced expression of LAX3 in turn induces a selection of cell-wall-remodelling enzymes, which are likely to promote cell separation in advance of developing lateral root primordia.|; Symbols: LOC_OS03G14080|; Description: transmembrane amino acid transporter protein, putat…	ns	1	ns	-1
	r1_l18501_t2	AT4G02980;OS12G34450	signal transduction. Transporters	ABP1|ABP|endoplasmic reticulum auxin binding protein 1|; Description: Auxin binding protein involved in cell elongation and cell division. ABP1 is ubiquitinated in vitro and in planta by AtRma2.|; Symbols: LOC_OS12G34450|; Description: auxin-binding protein 4 precursor, putative, expressed|;	ns	ns	ns	1.372
	r1_l11605_t1	AT1G73590;OS06G12610	signal transduction. Transporters	ARABIDOPSIS THALIANA PIN-FORMED 1|PIN-FORMED 1|ATPIN1|PIN1|; Description: Encodes an auxin efflux carrier involved in shoot and root development. It is involved in the maintenance of embryonic auxin gradients. Loss of function severely affects organ initiation, pin1 mutants are characterised by an inflorescence meristem that does not initiate any flowers, resulting in the formation of a naked inf…	-2.162	ns	ns	-2.099
	r1_l11850_t1	AT1G73590;OS06G12610	signal transduction. Transporters	ARABIDOPSIS THALIANA PIN-FORMED 1|PIN-FORMED 1|ATPIN1|PIN1|; Description: Encodes an auxin efflux carrier involved in shoot and root development. It is involved in the maintenance of embryonic auxin gradients. Loss of function severely affects organ initiation, pin1 mutants are characterised by an inflorescence meristem that does not initiate any flowers, resulting in the formation of a naked inf…	-1.905	ns	ns	-2.024
	r1_l15631_t1	AT1G73590;OS02G50960	signal transduction. Transporters	ARABIDOPSIS THALIANA PIN-FORMED 1|PIN-FORMED 1|ATPIN1|PIN1|; Description: Encodes an auxin efflux carrier involved in shoot and root development. It is involved in the maintenance of embryonic auxin gradients. Loss of function severely affects organ initiation, pin1 mutants are characterised by an inflorescence meristem that does not initiate any flowers, resulting in the formation of a naked inf…	-1.75	-1.03	ns	-1.169
	r2_l19159_t6	AT5G57090;OS06G44970	signal transduction. Transporters	AGRAVITROPIC ROOT 1|AGRAVITROPIC ROOT|ARABIDOPSIS THALIANA PIN-FORMED 2|PIN-FORMED 2|EIR1|MM31|PIN2|ATPIN2|AGR|ETHYLENE INSENSITIVE ROOT 1|WAV6|WAVY ROOTS 6|AGR1|; Description: Encodes an auxin efflux carrier that is similar to bacterial membrane transporters. Root-specific role in the transport of auxin. Acts downstream of CTR1 and ethylene biosynthesis, in the same pathway as EIN2 and AUX1, and…	-2.247	-3.14	ns	1
	r2_l4819_t8	AT5G16530;OS09G32770	signal transduction. Transporters	PIN5|PIN-FORMED 5|; Description: Encodes PIN5, an atypical member of the PIN family. PIN5 is a functional auxin transporter that is required for auxin-mediated development. PIN5 does not have a direct role in cell-to-cell transport but regulates intracellular auxin homeostasis and metabolism. PIN5 localizes, unlike other characterized plasma membrane PIN proteins, to endoplasmic reticulum (ER), p…	-2.784	ns	ns	ns
	r2_l5911_t1	AT1G73590;OS11G04190	signal transduction. Transporters	ARABIDOPSIS THALIANA PIN-FORMED 1|PIN-FORMED 1|ATPIN1|PIN1|; Description: Encodes an auxin efflux carrier involved in shoot and root development. It is involved in the maintenance of embryonic auxin gradients. Loss of function severely affects organ initiation, pin1 mutants are characterised by an inflorescence meristem that does not initiate any flowers, resulting in the formation of a naked inf…	-1	-1	ns	ns
	r1_l58027_t1	AT5G16530;OS01G69070	signal transduction. Transporters	PIN5|PIN-FORMED 5|; Description: Encodes PIN5, an atypical member of the PIN family. PIN5 is a functional auxin transporter that is required for auxin-mediated development. PIN5 does not have a direct role in cell-to-cell transport but regulates intracellular auxin homeostasis and metabolism. PIN5 localizes, unlike other characterized plasma membrane PIN proteins, to endoplasmic reticulum (ER), p…	ns	1.18	ns	-1.511
	r1_l60253_t1	AT1G70940;OS02G50960	signal transduction. Transporters	ATPIN3|PIN-FORMED 3|PIN3|ARABIDOPSIS PIN-FORMED 3|; Description: A regulator of auxin efflux and involved in differential growth. PIN3 is expressed in gravity-sensing tissues, with PIN3 protein accumulating predominantly at the lateral cell surface. PIN3 localizes to the plasma membrane and to vesicles. In roots, PIN3 is expressed without pronounced polarity in tiers two and three of the columell…	ns	1.74	ns	ns
	r1_l59599_t1	AT5G16530;OS01G69070	signal transduction. Transporters	PIN5|PIN-FORMED 5|; Description: Encodes PIN5, an atypical member of the PIN family. PIN5 is a functional auxin transporter that is required for auxin-mediated development. PIN5 does not have a direct role in cell-to-cell transport but regulates intracellular auxin homeostasis and metabolism. PIN5 localizes, unlike other characterized plasma membrane PIN proteins, to endoplasmic reticulum (ER), p…	ns	ns	ns	-1.238
	r2_l9827_t1	AT1G70940;OS01G45550	signal transduction. Transporters	ATPIN3|PIN-FORMED 3|PIN3|ARABIDOPSIS PIN-FORMED 3|; Description: A regulator of auxin efflux and involved in differential growth. PIN3 is expressed in gravity-sensing tissues, with PIN3 protein accumulating predominantly at the lateral cell surface. PIN3 localizes to the plasma membrane and to vesicles. In roots, PIN3 is expressed without pronounced polarity in tiers two and three of the columell…	ns	ns	ns	-1
	r1_l11162_t1	AT2G34680;OS07G05470	induced-regulated-responsive-activated	AUXIN-INDUCED IN ROOT CULTURES 9|AIR9|; Description: isolated from differential screening of a cDNA library from auxin-treated root culture. sequence does not show homology to any known proteins and is predicted to be extracellular.|; Symbols: LOC_OS07G05470|; Description: AIR9 protein, putative, expressed|;	-2.411	ns	ns	-1.706
	r1_l19864_t1	AT2G34680;OS07G05470	induced-regulated-responsive-activated	AUXIN-INDUCED IN ROOT CULTURES 9|AIR9|; Description: isolated from differential screening of a cDNA library from auxin-treated root culture. sequence does not show homology to any known proteins and is predicted to be extracellular.|; Symbols: LOC_OS07G05470|; Description: AIR9 protein, putative, expressed|;	-1.263	ns	ns	-1.282
	r1_l25072_t1	AT2G34680	induced-regulated-responsive-activated	AUXIN-INDUCED IN ROOT CULTURES 9|AIR9|; Description: isolated from differential screening of a cDNA library from auxin-treated root culture. sequence does not show homology to any known proteins and is predicted to be extracellular.|	-1.956	-3.2	ns	-1.363
	r1_l25880_t1	AT2G34680	induced-regulated-responsive-activated	AUXIN-INDUCED IN ROOT CULTURES 9|AIR9|; Description: isolated from differential screening of a cDNA library from auxin-treated root culture. sequence does not show homology to any known proteins and is predicted to be extracellular.|	-3.291	ns	ns	-2.309
	r1_l28557_t1	AT2G34680;	induced-regulated-responsive-activated	AUXIN-INDUCED IN ROOT CULTURES 9|AIR9|; Description: isolated from differential screening of a cDNA library from auxin-treated root culture. sequence does not show homology to any known proteins and is predicted to be extracellular.|	-2.394	-2.46	ns	-1.871
	r1_l30604_t2	AT2G34680	induced-regulated-responsive-activated	AUXIN-INDUCED IN ROOT CULTURES 9|AIR9|; Description: isolated from differential screening of a cDNA library from auxin-treated root culture. sequence does not show homology to any known proteins and is predicted to be extracellular.|	-1.455	-1.97	ns	ns
	r1_l33776_t1	AT2G34680;OS07G05470	induced-regulated-responsive-activated	AUXIN-INDUCED IN ROOT CULTURES 9|AIR9|; Description: isolated from differential screening of a cDNA library from auxin-treated root culture. sequence does not show homology to any known proteins and is predicted to be extracellular.|; Symbols: LOC_OS07G05470|; Description: AIR9 protein, putative, expressed|;	-2.147	-1.45	ns	-1.299
	r1_l40372_t1	AT2G34680;OS07G05470	induced-regulated-responsive-activated	AUXIN-INDUCED IN ROOT CULTURES 9|AIR9|; Description: isolated from differential screening of a cDNA library from auxin-treated root culture. sequence does not show homology to any known proteins and is predicted to be extracellular.|; Symbols: LOC_OS07G05470|; Description: AIR9 protein, putative, expressed|;	-1.344	-2.39	ns	-1.799
	r1_l1170_t1	AT5G47530;OS08G24790	induced-regulated-responsive-activated	AIR12, putative, expressed|;	-1.216	-2.46	ns	1.235
	r2_l13970_t13	AT4G12980;OS08G41290	induced-regulated-responsive-activated	AIR12, putative, expressed|;	-3.129	ns	ns	ns
	r1_l39701_t1	OS08G41290	induced-regulated-responsive-activated	AIR12, putative, expressed|	ns	ns	ns	2.083
	r1_l13434_t1	OS04G27060	induced-regulated-responsive-activated	Oxidoreductase, aldo/keto reductase family protein, putative, expressed|	-2.336	ns	ns	ns
	r1_l24827_t1	AT1G60730;OS04G27060	induced-regulated-responsive-activated	Oxidoreductase, aldo/keto reductase family protein, putative, expressed|;	-3.151	ns	ns	ns
	r1_l2510_t1	AT1G60690;OS10G28320	induced-regulated-responsive-activated	Oxidoreductase, aldo/keto reductase family protein, putative, expressed|;	-1.342	ns	ns	ns
	r2_l17914_t4	OS10G28320	induced-regulated-responsive-activated	Oxidoreductase, aldo/keto reductase family protein, putative, expressed|	-1.645	ns	ns	1.299
	r1_l17737_t2	AT1G60690;OS04G27060	induced-regulated-responsive-activated	Oxidoreductase, aldo/keto reductase family protein, putative, expressed|;	ns	4.55	ns	ns
	r1_l24871_t1	AT1G60730;OS04G27060	induced-regulated-responsive-activated	Oxidoreductase, aldo/keto reductase family protein, putative, expressed|;	ns	1	ns	ns
	r1_l31435_t1	AT1G60730;OS04G26910	induced-regulated-responsive-activated	Oxidoreductase, aldo/keto reductase family protein, putative, expressed|;	ns	-1.03	ns	ns
	r1_l62819_t1	AT1G60730	induced-regulated-responsive-activated	Oxidoreductase, aldo/keto reductase family protein, putative, expressed|;	ns	-1.54	ns	1.105
	r1_l3010_t3	AT1G60690;OS01G43090	induced-regulated-responsive-activated	Oxidoreductase, aldo/keto reductase family protein, putative, expressed|;	ns	ns	1.064	ns
	r2_l27400_t5	AT1G04420;OS11G42540	induced-regulated-responsive-activated	Oxidoreductase, aldo/keto reductase family protein, putative, expressed|;	ns	ns	1.871	ns
	r1_l2469_t1	AT1G60710;OS04G26910	induced-regulated-responsive-activated	ATB2|; Description: Encodes ATB2.|; Symbols: LOC_OS04G26910|; Description: oxidoreductase, aldo/keto reductase family protein, putative, expressed|;	-1.751	-1.48	ns	ns
	r1_l7430_t2	AT1G60710;OS04G26910	induced-regulated-responsive-activated	ATB2|; Description: Encodes ATB2.|; Symbols: LOC_OS04G26910|; Description: oxidoreductase, aldo/keto reductase family protein, putative, expressed|;	-1.401	ns	ns	ns
	r2_l1989_t101	AT1G60710;OS04G26910	induced-regulated-responsive-activated	ATB2.|; Symbols: LOC_OS04G26910|; Description: oxidoreductase, aldo/keto reductase family protein, putative, expressed|;	-1.901	ns	ns	ns
	r1_l15728_t1	AT1G60710;OS04G26910	induced-regulated-responsive-activated	ATB2|; Description: Encodes ATB2.|; Symbols: LOC_OS04G26910|; Description: oxidoreductase, aldo/keto reductase family protein, putative, expressed|;	ns	-1.31	ns	ns
	r1_l28295_t1	AT1G72420;OS01G52720	induced-regulated-responsive-activated	Complex I intermediate-associated protein 30 domain containing protein, putative, expressed|;	-3.706	ns	ns	1.429
	r2_l9859_t16	AT2G20120;OS02G16880	induced-regulated-responsive-activated	COV1|CONTINUOUS VASCULAR RING|; Description: Encodes an integral membrane protein of unknown function, highly conserved between plants and bacteria; is likely to be involved in a mechanism that negatively regulates the differentiation of vascular tissue in the stem. Mutants display a dramatic increase in vascular tissue development in the stem in place of the interfascicular region that normally …	ns	ns	ns	1.069
	r1_l15209_t1	AT2G20120;OS05G45280	induced-regulated-responsive-activated	COV1|CONTINUOUS VASCULAR RING|; Description: Encodes an integral membrane protein of unknown function, highly conserved between plants and bacteria; is likely to be involved in a mechanism that negatively regulates the differentiation of vascular tissue in the stem. Mutants display a dramatic increase in vascular tissue development in the stem in place of the interfascicular region that normally …	ns	1.05	ns	ns
	r2_l1127_t12	AT1G43130;OS01G64780	induced-regulated-responsive-activated	Like COV 2|LCV2|; Symbols: LOC_OS01G64780|; Description: COV1, putative, expressed|;	-1.259	ns	ns	ns
	r1_l35121_t1	AT1G43130;OS05G36110	induced-regulated-responsive-activated	Like COV 2|LCV2|; Symbols: LOC_OS05G36110|; Description: protein of unknown function DUF502 domain containing protein, expressed|;	-2.479	-1.04	ns	ns
	r1_l5211_t1	AT1G43130;OS01G64780	induced-regulated-responsive-activated	Like COV 2|LCV2|; Symbols: LOC_OS01G64780|; Description: COV1, putative, expressed|;	-1.453	ns	ns	ns
	r1_l27612_t1	AT2G20130;OS02G16880	induced-regulated-responsive-activated	Like COV 1|LCV1|; Symbols: LOC_OS02G16880|; Description: protein of unknown function DUF502 domain containing protein, expressed|;	-1.495	ns	ns	ns
	r2_l4334_t18	AT3G03810;OS05G04190	induced-regulated-responsive-activated	Embryo sac development arrest 30|EDA30|; Symbols: LOC_OS05G04190|; Description: growth regulator related protein, putative, expressed|;	-1.143	ns	ns	ns
	r1_l18562_t1	OS08G42550	induced-regulated-responsive-activated	AP2 domain containing protein, expressed|	ns	3.32	ns	ns
	r1_l29119_t1	OS09G32470	induced-regulated-responsive-activated	Membrane protein, putative, expressed|	-2.73	-2.53	ns	ns
	r1_l3466_t1	AT4G12980;OS08G41280	induced-regulated-responsive-activated	Membrane protein, putative, expressed|;	ns	2.03	ns	ns
	r1_l702_t1	AT4G17280;OS03G09900	induced-regulated-responsive-activated	Membrane protein, putative, expressed|;	ns	1.06	ns	ns
	r1_l8087_t1	AT4G17280;OS09G32470	induced-regulated-responsive-activated	Membrane protein, putative, expressed|;	-1.188	ns	ns	ns
	r1_l38947_t1	AT5G35570;OS09G27080	induced-regulated-responsive-activated	Growth regulator related protein, putative, expressed|;	ns	ns	ns	1.569
	r1_l39071_t1	AT1G14970;OS01G62390	induced-regulated-responsive-activated	Growth regulator related protein, putative, expressed|;	ns	ns	ns	1.133
	r1_l28902_t1	AT5G65470;OS09G24570	induced-regulated-responsive-activated	Growth regulator related protein, putative, expressed|;	ns	ns	ns	1.185
	r1_l38019_t1	AT5G65470;OS09G24570	induced-regulated-responsive-activated	Growth regulator related protein, putative, expressed|;	ns	ns	ns	1.145
	r2_l7479_t11	AT1G62330;OS06G35410	induced-regulated-responsive-activated	Growth regulator related protein, putative, expressed|;	ns	ns	1.064	ns
	r2_l8986_t19	AT2G37980;OS01G63230	induced-regulated-responsive-activated	Growth regulator related protein, putative, expressed|;	ns	ns	1.06	ns
	r1_l31170_t1	AT5G65470;OS09G24570	induced-regulated-responsive-activated	Growth regulator related protein, putative, expressed|;	ns	ns	ns	3.569
	r1_l38947_t1	AT5G35570;OS09G27080	signal transduction	Growth regulator related protein, putative, expressed|;	ns	ns	ns	1.569
	r1_l18672_t1	AT1G76270;OS08G44015	induced-regulated-responsive-activated	Growth regulator related protein, putative, expressed|;	ns	ns	ns	1.636
	r1_l41293_t1	AT1G04910;OS11G29120	induced-regulated-responsive-activated	Growth regulator related protein, putative, expressed|;	ns	ns	1.423	ns
	r1_l42519_t1	AT1G04910;OS11G29120	induced-regulated-responsive-activated	Growth regulator related protein, putative, expressed|;	ns	ns	1.558	ns
	r1_l47910_t1	AT2G03280;OS03G07310	induced-regulated-responsive-activated	Growth regulator related protein, putative, expressed|;	ns	ns	1.657	ns
	r1_l27601_t1	AT1G22460;OS06G11600	induced-regulated-responsive-activated	Growth regulator related protein, putative, expressed|;	ns	ns	1.386	ns
	r1_l25061_t1	AT1G29200;OS06G35410	induced-regulated-responsive-activated	Growth regulator related protein, putative, expressed|;	-1	ns	ns	ns
	r2_l5727_t19	AT1G29200;OS06G35410	induced-regulated-responsive-activated	Growth regulator related protein, putative, expressed|;	-2.057	ns	ns	ns
	r2_l24816_t3	OS01G07410	induced-regulated-responsive-activated	Growth regulator related protein, putative, expressed|	-2.028	ns	ns	ns
	r1_l22792_t1	AT1G76270;OS04G47520	induced-regulated-responsive-activated	Growth regulator related protein, putative, expressed|;	-1.634	ns	ns	ns
	r1_l502_t1	AT2G03280;OS01G07410	induced-regulated-responsive-activated	Growth regulator related protein, putative, expressed|;	-1.043	ns	ns	ns
	r1_l9084_t1	AT1G20550;OS04G47520	induced-regulated-responsive-activated	Growth regulator related protein, putative, expressed|;	-1.179	ns	ns	ns
	r1_l44379_t1	AT5G35570;OS05G37880	induced-regulated-responsive-activated	Growth regulator related protein, putative, expressed|;	ns	1.32	ns	ns
	r1_l3392_t1	AT5G19140;OS12G05050	induced-regulated-responsive-activated	AILP1|ATAILP1|; Symbols: LOC_OS12G05050|; Description: stem-specific protein TSJT1, putative, expressed|;	ns	-1.15	1.087	ns
	r1_l3391_t1	AT5G19140;OS11G05050	induced-regulated-responsive-activated	AILP1|ATAILP1|; Symbols: LOC_OS11G05050|; Description: stem-specific protein TSJT1, putative, expressed|;	-1.261	-1.11	ns	ns
	r1_l25411_t1	AT3G22850;OS03G58170	induced-regulated-responsive-activated	Stem-specific protein TSJT1, putative, expressed|;	ns	3.34	ns	ns
	r1_l25411_t1	AT3G22850;OS03G58170	induced-regulated-responsive-activated	Stem-specific protein TSJT1, putative, expressed|;	ns	ns	ns	1.414
	r1_l34662_t1	AT5G15740;OS02G49460	induced-regulated-responsive-activated	Auxin-independent growth promoter protein, putative, expressed|;	ns	ns	ns	-1.823
	r1_l8278_t1	AT5G15740;OS09G29940	induced-regulated-responsive-activated	Auxin-independent growth promoter protein, putative, expressed|;	ns	1.47	ns	ns
	r2_l22192_t5	AT5G15740;OS06G17390	induced-regulated-responsive-activated	Auxin-independent growth promoter protein, putative, expressed|;	-1.719	ns	ns	ns
	r1_l29643_t1	AT5G15740;OS06G17390	induced-regulated-responsive-activated	Auxin-independent growth promoter protein, putative, expressed|;	-1.381	-1.79	ns	ns
	r1_l40938_t1	OS01G52720	induced-regulated-responsive-activated	Complex I intermediate-associated protein 30 domain containing protein, putative, expressed|	ns	ns	ns	1.386
	r2_l9308_t5	AT2G04850;OS03G09850	induced-regulated-responsive-activated	Auxin-responsive protein-related, putative, expressed|;	-1.297	ns	ns	ns
	r1_l11347_t1	AT3G61750;OS01G48850	induced-regulated-responsive-activated	Auxin-responsive protein, putative, expressed|;	-1.821	-1.3	ns	ns
	r1_l9953_t1	AT3G61750;OS05G48270	induced-regulated-responsive-activated	Auxin-responsive protein, putative, expressed|;	-1.491	-1.89	ns	ns
	r2_l26852_t8	AT3G61750;OS01G48850	induced-regulated-responsive-activated	Auxin-responsive protein, putative, expressed|;	-1.775	-1.47	ns	ns
	r1_l31743_t1	AT2G04850;OS03G09850	induced-regulated-responsive-activated	Auxin-responsive protein-related, putative, expressed|;	-1.809	ns	1.106	ns
	r2_l30150_t1	OS11G44810	induced-regulated-responsive-activated	Auxin-repressed protein, putative, expressed|	ns	ns	ns	2.083
	r1_l33152_t5	OS11G44810	induced-regulated-responsive-activated	Auxin-repressed protein, putative, expressed|	1.016	ns	ns	ns
	r1_l3663_t1	AT5G09410;OS03G09100	signal transduction	CAMTA1|calmodulin-binding transcription activator 1|EICBP.B|ethylene induced calmodulin binding protein|; Description: calmodulin-binding protein, similar to another ethylene-upregulated calmodulin-binding protein ER1 GI:11612392 from (Nicotiana tabacum)|; Symbols: LOC_OS03G09100|; Description: calmodulin-binding transcription activator, putative, expressed|;	ns	1.1	ns	ns
	r1_l2404_t1	AT3G07570;OS01G67010	induced-regulated-responsive-activated	Expressed protein|;	-1	ns	2.274	ns
	r1_l12040_t1	AT3G07570;OS04G41810	induced-regulated-responsive-activated	Expressed protein|;	-2.319	ns	ns	ns
	r1_l20162_t1	AT2G46690;OS04G52684	induced-regulated-responsive-activated	Expressed protein|;	ns	-1	ns	ns
	r2_l18397_t2	AT2G46690;OS04G52684	induced-regulated-responsive-activated	Expressed protein|;	ns	-2.34	2.505	1.7
	r1_l14087_t1	OS09G07300	signal transduction	BIG, putative, expressed|	ns	ns	ns	-1
	r1_l19567_t1	OS09G07300	signal transduction	BIG, putative, expressed|	ns	ns	ns	-4.56
	r1_l20947_t1	OS09G07300	signal transduction	BIG, putative, expressed|	ns	ns	ns	-3.159
	r1_l24018_t1	OS09G07300	signal transduction	BIG, putative, expressed|	ns	ns	ns	-1
	r1_l24298_t1	OS09G07300	signal transduction	BIG, putative, expressed|	ns	ns	ns	-3.238
	r1_l44640_t1	OS09G07300	signal transduction	BIG, putative, expressed|	ns	ns	ns	-1
	r1_l5290_t1	OS09G07300	signal transduction	BIG, putative, expressed|	ns	ns	ns	-1
	r1_l20336_t1	AT3G28970;OS07G43720	signal transduction	AAR3|antiauxin-resistant 3|; Description: Identified in a screen for mutants resistant to an anti-auxin. Encodes a protein with unknown function that shares homology with DCN protein family.|; Symbols: LOC_OS07G43720|; Description: DCN1, putative, expressed|;	ns	ns	ns	1.132
	r1_l7962_t2	AT1G68370;OS01G32870	signal transduction	ARG1|ALTERED RESPONSE TO GRAVITY 1|; Description: DnaJ-like protein with homology to coiled coils found in cytoskeleton-interacting proteins.|; Symbols: LOC_OS01G32870|; Description: heat shock protein DnaJ, putative, expressed|;	-1.078	1.13	ns	ns
	r1_l12315_t1	AT3G12760;OS06G12690	signal transduction	DCN1-like protein 2, putative, expressed|;	ns	ns	ns	1.1
	r2_l659_t61	AT3G12760;OS06G12690	signal transduction	DCN1-like protein 2, putative, expressed|;	-1.107	ns	ns	ns
	r2_l9011_t5	AT3G12760;OS06G12690	signal transduction	DCN1-like protein 2, putative, expressed|;	ns	ns	ns	1.136
