# Supplementary material for: Drought Tolerance Conferred to Sugarcane by Association with Gluconacetobacter diazotrophicus: A Transcriptomic View of Hormone Pathways
Source: PLoS One. 2014 Dec 9;9(12):e114744. doi: 10.1371/journal.pone.0114744 (PMC4260876; doi:10.1371/journal.pone.0114744)
Supplement: Table S4 — Hierarchical clustering results of (a) MYB, (b) WRKY, (c) ERF/AP2 and (d) bZIP gene families among root and shoot of Drought and Bacteria&Drought datasets. Log2 fold changes are shown. Genes marked in yellow were the ones indicated in the text as involved with drought responses. (XLSX) [file pone.0114744.s006.xlsx]

## Sheet: (A) MYB2_ClustalData
UniqueID	Name	Drought_R	Bacteria&Drought_R	Drought_S	Bacteria&Drought_S
r1_l39424_t1	AtMYB108|BOTRYTIS-SUSCEPTIBLE1|BOS1|MYB108|mybdomainprotein108|;Description:putativetranscriptionfactorMYB108(MYB108)mRNA,|LOC_OS12G37690|;Description:MYBfamilytranscriptionfactor,putative,expressed|;	0	0	0	3.81
r2_l5918_t81	mybdomainprotein78|AtMYB78|MYB78|;Description:MemberoftheR2R3factorgenefamily,|LOC_OS11G45740|;Description:MYBfamilytranscriptionfactor,putative,expressed|;	0	0	0	2.97
r1_l18555_t2	mybdomainprotein78|AtMYB78|MYB78|;Description:MemberoftheR2R3factorgenefamily,|;LOC_OS11G45740|;Description:MYBfamilytranscriptionfactor,putative,expressed|;	0	0	1598	2.46
r1_l17667_t1	AtMYB108|BOTRYTIS-SUSCEPTIBLE1|BOS1|MYB108|mybdomainprotein108|;Description:putativetranscriptionfactorMYB108(MYB108)mRNA,|LOC_OS03G20090|;Description:MYBfamilytranscriptionfactor,putative,expressed|;	0	0	0	2.36
r1_l29007_t1	RVE1|REVEILLE1|;Description:Myb-liketranscriptionfactorthatregulateshypocotylgrowthbyregulatingfreeauxinlevelsinatime-of-dayspecificmanner,|LOC_OS04G49450|;Description:MYBfamilytranscriptionfactor,putative,expressed|;	2.92	0	0	2.25
r2_l8612_t1	mitochondrialeditingfactor18|MEF18|;Description:Encodesapentatricopeptiderepeatprotein(PPR)proteininvolvedinmitochondrialmRNAediting,|;LOC_OS01G29430|;Description:tetratricopeptide-likehelical,putative,expressed|;	0	0	-2.56	2.18
r1_l16454_t2	LOC_OS01G64360|;Description:MYBfamilytranscriptionfactor,putative,expressed|;	0	0	0	2.12
r1_l13851_t1	MYB20|mybdomainprotein20|AtMYB20|;Description:Encodesaputativetranscriptionfactor(MYB20),|;LOC_OS08G33150|;Description:MYBfamilytranscriptionfactor,putative,expressed|;	0	0	1073	2.11
r2_l26118_t2	LOC_OS07G37210|;Description:MYBfamilytranscriptionfactor,putative,expressed|	1	0	0	2.09
r1_l32198_t1	LOC_OS01G64360|;Description:MYBfamilytranscriptionfactor,putative,expressed|;	0	0	0	2.07
r2_l10205_t14	LOC_OS01G64360|;Description:MYBfamilytranscriptionfactor,putative,expressed|;	0	0	1177	2.02
r2_l18248_t17	RVE1|REVEILLE1|;Description:Myb-liketranscriptionfactorthatregulateshypocotylgrowthbyregulatingfreeauxinlevelsinatime-of-dayspecificmanner,|LOC_OS04G49450|;Description:MYBfamilytranscriptionfactor,putative,expressed|;	0	0	0	2
r2_l8854_t8	LOC_OS05G10690|;Description:Mybtranscriptionfactor,putative,expressed|;	0	0	1557	1.96
r1_l2707_t3	mybdomainprotein73|ATMYB73|MYB73|;Description:MemberoftheR2R3factorgenefamily,|;LOC_OS09G01960|;Description:MYBfamilytranscriptionfactor,putative,expressed|;	0	0	-1847	1.9
r2_l8773_t49	mybdomainprotein43|AtMYB43|MYB43|;Description:Encodesaputativetranscriptionfactor(MYB43),|;LOC_OS08G33150|;Description:MYBfamilytranscriptionfactor,putative,expressed|;	0	0	1136	1.68
r1_l21236_t4	LOC_OS05G37060|;Description:MYBfamilytranscriptionfactor,putative,expressed|;	0	0	1849	1.68
r1_l8570_t2	LOC_OS05G10690|;Description:Mybtranscriptionfactor,putative,expressed|;	1.36	0	1371	1.67
r2_l5730_t1	RVE1|REVEILLE1|;Description:Myb-liketranscriptionfactorthatregulateshypocotylgrowthbyregulatingfreeauxinlevelsinatime-of-dayspecificmanner,|LOC_OS02G46030|;Description:MYBfamilytranscriptionfactor,putative,expressed|;	0	0	0	1.6
r2_l13534_t9	mybdomainprotein62|BW62C|BW62B|MYB62|AtMYB62|;Description:putativetranscriptionfactor:R2R3-MYBtranscriptionfamily,Involvedinregulationofphosphatestarvationresponsesandgibberellicacidbiosynthesis,|LOC_OS01G03720|;Description:MYBfamilytranscriptionfactor,putative,expressed|;	0	0	0	1.56
r1_l2028_t1	AtMYB19|myb domain protein 19|MYB19|; Description: Member of the R2R3 factor gene family,|; LOC_OS04G45020|; Description: MYB family transcription factor, putative, expressed|;	0	-2.08	0	1.54
r1_l10838_t1	LOC_OS03G62690|;Description:pentatricopeptide,putative,expressed|	1	0	0	1.19
r1_l24395_t1	MYB70|myb domain protein 70|AtMYB70|; Description: Member of the R2R3 factor gene family,|; LOC_OS06G43090|; Description: MYB transcription factor TaMYB1, putative, expressed|;	0	-2.706	0	1.15
r1_l49681_t1	LOC_OS06G51260|;Description:MYBfamilytranscriptionfactor,putative,expressed|	0	0	0	1.14
r1_l57419_t1	LOC_OS08G33940|;Description:MYBfamilytranscriptionfactor,putative,expressed|	0	0	0	1.13
r1_l7539_t1	mybdomainproteinr1|ARABIDOPSISTHALIANAMYBDOMAINPROTEIN44|ATMYB44|ATMYBR1|MYB44|MYBR1|;Description:MemberoftheR2R3factorMYBgenefamilyinvolvedinmediatingplantresponsestoavarietyofabioticstimiuli,|LOC_OS02G09480|;Description:myb-likeDNA-bindingdomaincontainingprotein,putative,expressed|;	0	0	0	1.1
r1_l11132_t3	LOC_OS07G43420|;Description:MYBfamilytranscriptionfactor,putative,expressed|	0	0	0	1.08
r1_l17805_t2	AtMYB108|BOTRYTIS-SUSCEPTIBLE1|BOS1|MYB108|mybdomainprotein108|;Description:putativetranscriptionfactorMYB108(MYB108)mRNA,|;LOC_OS03G20090|;Description:MYBfamilytranscriptionfactor,putative,expressed|;	0	0	1276	1.03
r1_l39477_t1	LOC_OS12G37690|;Description:MYBfamilytranscriptionfactor,putative,expressed|	0	0	0	1
r2_l12159_t2	LOC_OS09G23620|; Description: MYB family transcription factor, putative, expressed|	0	1.072	0	0
r1_l17970_t1	LATEELONGATEDHYPOCOTYL1|LATEELONGATEDHYPOCOTYL|LHY1|LHY|;Description:LHYencodesamyb-relatedputativetranscriptionfactorinvolvedincircadianrhythmalongwithanothermybtranscriptionfactorCCA1|;LOC_OS08G06110|;Description:MYBfamilytranscriptionfactor,putative,expressed|;	0	0	-1481	0
r1_l32594_t1	ORGANELLETRANSCRIPTPROCESSING82|OTP82|EMB3102|EMBRYODEFECTIVE3102|;Description:EncodesachloroplastRNAeditingfactor,|;LOC_OS09G29825|;Description:pentatricopeptide,putative,expressed|;	0	0	-1123	0
r1_l20232_t1	ARABIDOPSISTHALIANAMYBDOMAINCELLDIVISIONCYCLE5|ARABIDOPSISTHALIANACELLDIVISIONCYCLE5|ATMYBCDC5|CDC5|celldivisioncycle5|ATCDC5|;Description:MemberofMYB3R-andR2R3-typeMYB-encodinggenes,Essentialforplantinnateimmunity,InteractswithMOS4andPRL1,|LOC_OS04G28090|;Description:MYBfamilytranscriptionfactor,putative,expressed|;	1	0	0	0
r1_l38102_t1	AtMYB93|MYB93|mybdomainprotein93|;Description:MemberoftheR2R3factorgenefamily,|LOC_OS06G02250|;Description:MYBfamilytranscriptionfactor,putative,expressed|;	3583	0	-1975	0
r1_l56560_t1	CHLORORESPIRATORYREDUCTION28|CRR28|;Description:PentatricopeptideRepeatProteincontainingtheDYWmotif,Requiredforeditingofmultipleplastidtranscripts,Endonucleaseactivity,|;LOC_OS07G09370|;Description:pentatricopeptide,putative,expressed|;	0	0	-1225	0
r1_l56911_t1	CHLORORESPIRATORYREDUCTION28|CRR28|;Description:PentatricopeptideRepeatProteincontainingtheDYWmotif,Requiredforeditingofmultipleplastidtranscripts,Endonucleaseactivity,|;LOC_OS07G09370|;Description:pentatricopeptide,putative,expressed|;	0	0	-2354	0
r2_l23777_t1	CHLORORESPIRATORYREDUCTION28|CRR28|;Description:PentatricopeptideRepeatProteincontainingtheDYWmotif,Requiredforeditingofmultipleplastidtranscripts,Endonucleaseactivity,|;LOC_OS07G09370|;Description:pentatricopeptide,putative,expressed|;	0	0	-1.79	0
r1_l47302_t1	LOC_OS12G10184|;Description:pentatricopeptide,putative,expressed|;	0	0	-1712	0
r2_l19070_t1	LOC_OS07G19400|;Description:pentatricopeptidedomaincontainingprotein,putative,expressed|;	0	0	-1303	0
r1_l1029_t1	LOC_OS06G45890|;Description:MYBfamilytranscriptionfactor,putative,expressed|;	0	0	1561	0
r2_l27511_t5	LOC_OS06G45890|;Description:MYBfamilytranscriptionfactor,putative,expressed|;	0	0	1362	0
r1_l45109_t1	SLOWGROWTH2|SLO2|;Description:EncodesapentatricopeptiderepeatproteinbelongingtotheE+subclassoftheP-L-Ssubfamily,Itislocalizedtothemitochondrion,affectsseveralRNAeditingsites,andisrequiredforcarbonenergybalanceinArabidopsisbymaintainingtheabundanceand/oractivityofcomplexesI,IIIandIVofthemitochondrialelectrontransportchain,|;LOC_OS03G27880|;Description:tetratricopeptide-likehelical,putative,express…	0	0	-2717	0
r1_l56362_t1	ARABIDOPSISRAD-LIKE2|MATERNALEFFECTEMBRYOARREST3|RSM1|ATRL2|RADIALIS-LIKESANT/MYB1|MEE3|;Description:RSM1isamemberofasmallsub-familyofsingleMYBtranscriptionfactors,Analysisofoverexpressinlinesindicateitsinvolvementduringearlymorphogenesis,|LOC_OS05G50340|;Description:MYBfamilytranscriptionfactor,putative,expressed|;	-4.25	0	-2461	0
r2_l25362_t1	LOC_OS03G56400|;Description:pentatricopeptide,putative,expressed|;	0	0	-3046	0
r2_l11430_t1	OTP81|ORGANELLETRANSCRIPTPROCESSING81|;Description:EncodesachloroplastRNAeditingfactor,|;LOC_OS02G34700|;Description:expressedprotein|;	0	0	1346	0
r2_l13526_t1	LOC_OS09G34870|;Description:pentatricopeptide,putative,expressed|;	0	0	3035	0
r1_l56273_t1	MYBDOMAINPROTEIN91|ATPHAN|ARABIDOPSISPHANTASTICA-LIKE1|ATMYB91|AS1|ASYMMETRICLEAVES1|MYB91|;Description:EncodesaMYB-domainproteininvolvedinspecificationoftheleafproximodistalaxis,Mutationresultsinlobedanddissectedleaveswithacharacteristicasymmetry,HomologoustotheAntirrhinumPHANTASTICA(PHAN)andmaizeROUGHSHEATH2(RS2)genesAsymmetricplacementofauxinresponseatthedistalleaftipprecedesvisibleasymmetricl…	0	0	-1541	0
r2_l32636_t7	MYBDOMAINPROTEIN91|ATPHAN|ARABIDOPSISPHANTASTICA-LIKE1|ATMYB91|AS1|ASYMMETRICLEAVES1|MYB91|;Description:EncodesaMYB-domainproteininvolvedinspecificationoftheleafproximodistalaxis,Mutationresultsinlobedanddissectedleaveswithacharacteristicasymmetry,HomologoustotheAntirrhinumPHANTASTICA(PHAN)andmaizeROUGHSHEATH2(RS2)genesAsymmetricplacementofauxinresponseatthedistalleaftipprecedesvisibleasymmetricl…	0	0	-1238	0
r2_l21572_t20	LOC_OS05G46330|;Description:MYBfamilytranscriptionfactor,putative,expressed|;	1016	0	0	0
r2_l11175_t1	LOC_OS01G01115|;Description:pentatricopeptide,putative,expressed|;	0	0	-1698	0
r2_l9106_t8	AtMYB108|BOTRYTIS-SUSCEPTIBLE1|BOS1|MYB108|mybdomainprotein108|;Description:putativetranscriptionfactorMYB108(MYB108)mRNA,|LOC_OS01G19330|;Description:MYBfamilytranscriptionfactor,putative,expressed|;	2621	0	1	0
r2_l5970_t1	LOC_OS12G01850|;Description:pentatricopeptide,putative,expressed|;	0	0	-2086	0
r2_l6978_t1	MEF22|mitochondrialeditingfactor22|;Description:Encodesapentatricopeptiderepeatprotein(PPR)proteininvolvedinmitochondrialmRNAediting,|;LOC_OS01G10800|;Description:pentatricopeptide,putative,expressed|;	0	0	-2431	0
r2_l27602_t4	LOC_OS08G05510|;Description:MYBfamilytranscriptionfactor,putative,expressed|;	1127	0	1515	0
r1_l17410_t1	LOC_OS08G05510|;Description:MYBfamilytranscriptionfactor,putative,expressed|;	0	0	1164	0
r1_l45771_t1	CRR2|CHLORORESPIRATORYREDUCTION2|;Description:EncodesamemberofaPCMP(plantcombinatorialandmodularprotein)family(PCMP-Hsubfamily)with9pentatricopeptide(PPR)repeats,TheproteinisinvolvedtheintergenicprocessingofchloroplastRNAbetweenrps7andndhB,whichisessentialforndhBtranslation,|;LOC_OS01G62910|;Description:CRR2,putative,expressed|;	0	0	-1823	0
r2_l30314_t1	LOC_OS08G33700|;Description:pentatricopeptide,putative,expressed|;	0	0	-1789	0
r1_l59364_t1	MYB94|ATMYBCP70|ATMYB94|mybdomainprotein94|;Description:Encodesaputativetranscriptionfactor(MYB94),|;LOC_OS11G35390|;Description:MYBfamilytranscriptionfactor,putative,expressed|;	0	0	1259	0
r1_l31405_t1	MYB84|RAX3|REGULATOROFAXILLARYMERISTEMS3|MYBDOMAINPROTEIN84|mybdomainprotein84|ATMYB84|;Description:'PutativehomologoftheBlindgeneintomato,TogetherwithRAX1andRAX3belongtotheclassR2R3MYBgenes;encodedbytheMyb-liketranscriptionfactorMYB84,regulatesaxillarymeristemformation,'|;LOC_OS05G48010|;Description:MYBfamilytranscriptionfactor,putative,expressed|;	0	0	1527	0
r1_l381_t1	Description:EncodesaproteinwithaputativeroleinmRNAsplicing,|;LOC_OS05G03550|;Description:MYBfamilytranscriptionfactor,putative,expressed|;	0	0	-1345	0
r1_l4467_t1	Description:EncodesaproteinwithaputativeroleinmRNAsplicing,|;LOC_OS05G03550|;Description:MYBfamilytranscriptionfactor,putative,expressed|;	0	0	-1796	0
r1_l57046_t1	ORGANELLETRANSCRIPTPROCESSING84|OTP84|;Description:EncodesachloroplastRNAeditingfactor,|;LOC_OS04G02850|;Description:pentatricopeptide,putative,expressed|;	0	0	-1654	0
r1_l59942_t1	ORGANELLETRANSCRIPTPROCESSING84|OTP84|;Description:EncodesachloroplastRNAeditingfactor,|;LOC_OS04G02850|;Description:pentatricopeptide,putative,expressed|;	0	0	-2631	0
r2_l4203_t224	LOI1|MEF11|mitochondrialRNAeditingfactor11|lovastatininsensitive1|;Description:Encodesapentatricopeptide(PPR)proteinthatbindssingle-strandedRNA,TheN-terminalportionoftheproteincanlocalizetothemitochondria,MutationsinthisgenemakeplantslesssensitivetoinhibitorsoftheMEPandMVApathwaysofisoprenoidbiosynthesisandincreasetheactivityofHMGCoAreductase,|;LOC_OS11G37330|;Description:pentatricopeptiderepeatd…	0	0	1074	0
r1_l61478_t1	LOC_OS03G44210|;Description:expressedprotein|;	0	0	1083	0
r2_l21057_t3	DOT4|DEFECTIVELYORGANIZEDTRIBUTARIES4|;Description:Encodesapentatricopeptide(PPR)proteininvolvedinleafandrootdevelopment,dot4mutantshaveanaberrantmidgapvenationpatterninjuvenileleavesandcotyledons,|LOC_OS04G39410|;Description:pentatricopeptide,putative,expressed|;	1	0	0	0
r1_l48747_t1	MYB85|AtMYB85|mybdomainprotein85|;Description:Encodesaputativetranscriptionfactor(MYB85),|;LOC_OS09G36250|;Description:MYBfamilytranscriptionfactor,putative,expressed|;	0	0	2539	0
r1_l60098_t1	LOC_OS07G02280|;Description:pentatricopeptide,putative,expressed|;	0	0	-2823	0
r1_l60641_t1	LOC_OS07G02280|;Description:pentatricopeptide,putative,expressed|;	0	0	-2.56	0
r1_l33960_t1	mybdomainprotein4|MYB4|ATMYB4|;Description:EncodesaR2R3MYBproteinwhichisinvolvedintheresponsetoUV-B,Itfunctionsasarepressoroftargetgeneexpression,Oneofitstargetgenesencodescinnamate4-hydroxylase;mutantsaccumulatesinapateestersintheirleaves,MYB4bindstoitsownpromoterandrepressesitsownexpression,NuclearlocalizationofMYB4dependsontheactionofthebetaimportinSAD2,|;LOC_OS01G65370|;Description:MYBfamilyt…	0	0	2083	0
r1_l56377_t1	RSM2|RAD-like1|ATRL1|RL1|RADIALIS-LIKESANT/MYB2|LOC_OS05G49240|;Description:homeodomain-related,putative,expressed|;	-2	0	-1527	0
r1_l37714_t1	LOC_OS05G37060|;Description:MYBfamilytranscriptionfactor,putative,expressed|;	0	0	3083	0
r2_l13347_t1	LOC_OS10G30590|;Description:pentatricopeptide,putative,expressed|;	0	0	-2698	0
r2_l27796_t1	mybdomainprotein3R4|AtMYB3R4|MYB3R-4|mybdomainprotein3r-4|;Description:Arabidopsisthalianaputativec-myb-liketranscriptionfactorMYB3R-4,Functionsinpowderymildewinducedhostendoreduplicationatthesiteofinfection,|LOC_OS02G17190|;Description:MYBfamilytranscriptionfactor,putative,expressed|;	1225	0	0	0
r1_l52805_t1	mybdomainprotein3R4|AtMYB3R4|MYB3R-4|mybdomainprotein3r-4|;Description:Arabidopsisthalianaputativec-myb-liketranscriptionfactorMYB3R-4,Functionsinpowderymildewinducedhostendoreduplicationatthesiteofinfection,|;LOC_OS02G17190|;Description:MYBfamilytranscriptionfactor,putative,expressed|;	0	0	1877	0
r2_l20819_t8	MYB9|mybdomainprotein9|AtMYB9|;Description:MemberoftheR2R3factorgenefamily,|;LOC_OS06G02250|;Description:MYBfamilytranscriptionfactor,putative,expressed|;	0	0	-1399	0
r2_l1439_t18	LOC_OS06G19980|;Description:MYBfamilytranscriptionfactor,putative,expressed|;	0	0	1.35	0
r1_l39483_t1	TRIPTYCHON|TRY|;LOC_OS01G43180|;Description:MYBfamilytranscriptionfactor,putative,expressed|;	0	0	1943	0
r2_l23444_t1	AtMYB36|mybdomainprotein36|MYB36|;Description:Encodesaputativetranscriptionfactor(MYB36),|;LOC_OS08G15020|;Description:MYBfamilytranscriptionfactor,putative,expressed|;	0	0	1	0
r1_l56490_t1	ATMYB96|MYB96|MYBCOV1|MYBDOMAINPROTEIN96|mybdomainprotein96|;Description:EncodesaR2R3typeMybtranscriptionfactorwhoseexpressionisstronglyinducedbyabscisicacid,Mediatesabscisicacidsignalingduringdroughtstressresponse,|LOC_OS11G35390|;Description:MYBfamilytranscriptionfactor,putative,expressed|;	-1	0	0	0
r1_l33122_t1	LOC_OS01G12860|;Description:MYBfamilytranscriptionfactor,putative,expressed|	0	0	2762	0
r1_l5639_t1	LOC_OS02G41510|;Description:MYBfamilytranscriptionfactor,putative,expressed|	1.53	0	1	0
r1_l56526_t1	LOC_OS03G43470|;Description:pentatricopeptide,putative,expressed|	0	0	-1	0
r1_l19426_t1	LOC_OS05G03550|;Description:MYBfamilytranscriptionfactor,putative,expressed|	0	0	-2663	0
r1_l27033_t1	LOC_OS05G03550|;Description:MYBfamilytranscriptionfactor,putative,expressed|	0	0	-2354	0
r1_l4303_t1	LOC_OS05G03550|;Description:MYBfamilytranscriptionfactor,putative,expressed|	0	0	-2895	0
r1_l8413_t1	LOC_OS05G03550|;Description:MYBfamilytranscriptionfactor,putative,expressed|	0	0	-2901	0
r2_l9023_t8	LOC_OS05G35500|;Description:MYBfamilytranscriptionfactor,putative,expressed|	0	0	1143	0
r1_l28522_t1	LOC_OS07G43420|;Description:MYBfamilytranscriptionfactor,putative,expressed|	0	0	-2.56	0
r1_l45852_t1	LOC_OS08G15020|;Description:MYBfamilytranscriptionfactor,putative,expressed|	0	0	3083	0
r1_l16034_t1	LOC_OS08G37970|;Description:MYBfamilytranscriptionfactor,putative,expressed|	0	0	-1376	0
r2_l14804_t1	ATRL6|RL6|RSM3|RAD-like6|RADIALIS-LIKESANT/MYB3|;LOC_OS03G14810|;Description:MYB-liketranscriptionfactorDIVARICATA,putative,expressed|;	0	-1	1	0
r1_l24531_t1	GT-1|; Description: Encodes GT-1, a plant transcription factor that binds to one of the cis-acting elements, BoxII, which resides within the upstream promoter region of light-responsive genes, GT-1 was assumed to act as a molecular switch modulated through Ca(2+)-dependent phosphorylation/dephosphorylation in response to light signals,|; LOC_OS04G40930|; Description: MYB family transcription fact…	0	-1.106	0	0
r2_l2261_t20	LOC_OS06G05140|; Description: pentatricopeptide, putative, expressed|;	0	-1.107	0	0
r2_l19518_t22	telomere repeat binding factor 1|TELOMERE REPEAT BINDING FACTOR 1|ATTRB1|TRB1|; Description: Encodes a telomeric DNA binding protein, In vitro, an N-terminal Myb domain enables it to interact with double-stranded telomeric repeats,|; LOC_OS01G40670|; Description: single myb histone, putative, expressed|;	0	-1.113	0	0
r2_l2314_t25	ARABIDOPSIS THALIANA MYB DOMAIN CELL DIVISION CYCLE 5|ARABIDOPSIS THALIANA CELL DIVISION CYCLE 5|ATMYBCDC5|CDC5|cell division cycle 5|ATCDC5|; Description: Member of MYB3R- and R2R3- type MYB- encoding genes, Essential for plant innate immunity, Interacts with MOS4 and PRL1,|; LOC_OS04G28090|; Description: MYB family transcription factor, putative, expressed|;	0	-1.147	0	0
r1_l198_t1	TRF-like 2|TRFL2|; Description: Arabidopsis thaliana telomere-binding protein, putative (At1g07540)|; LOC_OS03G16700|; Description: initiator-binding protein, putative, expressed|;	0	-1.16	0	0
r2_l1339_t646	VANILLA CREAM 1|ECB2|ATECB2|ARABIDOPSIS EARLY CHLOROPLAST BIOGENESIS2|EARLY CHLOROPLAST BIOGENESIS2|VAC1|; Description: Encodes a pentatricopeptide repeat protein required for chloroplast transcript accD RNA editing and early chloroplast biogenesis,|; LOC_OS05G49920|; Description: pentatricopeptide, putative, expressed|;	0	-1.183	0	0
r1_l3610_t3	TSL-kinase interacting protein 1|TKI1|; Description: Arabidopsis thaliana myb/SANT domain protein|; LOC_OS03G13790|; Description: myb/SANT domain protein, putative, expressed|;	0	-1.205	0	0
r2_l775_t5	TRF-like 2|TRFL2|; Description: Arabidopsis thaliana telomere-binding protein, putative (At1g07540)|; LOC_OS03G16700|; Description: initiator-binding protein, putative, expressed|;	0	-1.223	0	0
r2_l28287_t15	LOC_OS02G45670|; Description: myb-like DNA-binding domain containing protein, expressed|;	0	-1.243	0	0
r1_l27886_t1	LOC_OS01G51154|;Description:singlemybhistone,putative,expressed|;	0	-1.245	1212	0
r2_l1175_t8	LOC_OS01G51154|;Description:singlemybhistone,putative,expressed|;	0	-1.245	1233	0
r2_l1438_t4	LOC_OS01G04930|; Description: MYB family transcription factor, putative, expressed|;	0	-1.25	0	0
r1_l16169_t1	MYB59|MYB DOMAIN PROTEIN 59|ATMYB59-1|ATMYB59-2|myb domain protein 59|ATMYB59|ATMYB59-3|; Description: Encodes a putative transcription factor (MYB59),|; LOC_OS12G37970|; Description: MYB family transcription factor, putative, expressed|;	0	-1.255	0	0
r2_l15812_t22	LOC_OS12G38880|; Description: tetratricopeptide-like helical, putative, expressed|;	0	-1.256	0	0
r1_l8920_t1	TRF-like 2|TRFL2|; Description: Arabidopsis thaliana telomere-binding protein, putative (At1g07540)|; LOC_OS02G57270|; Description: MYB family transcription factor, putative, expressed|;	0	-1.272	0	0
r1_l14368_t1	PHR1-like 1|PHL1|; LOC_OS03G21240|; Description: myb-like DNA-binding domain containing protein, expressed|;	0	-1.297	0	0
r2_l922_t66	LOC_OS05G37730|; Description: MYB family transcription factor, putative, expressed|;	0	-1.309	0	0
r1_l16921_t1	LOC_OS03G56090|; Description: MYB family transcription factor, putative, expressed|	0	-1.312	0	0
r2_l921_t12	LOC_OS01G63460|; Description: MYB family transcription factor, putative, expressed|;	0	-1.323	0	0
r2_l3138_t102	LOC_OS10G41200|; Description: MYB family transcription factor, putative, expressed|;	0	-1.359	0	0
r2_l3427_t4	myb domain protein 54|ARABIDOPSIS THALIANA MYB DOMAIN PROTEIN 54|ATMYB54|MYB54|; Description: Encodes a putative transcription factor that is a member of the R2R3-MYB family,|; LOC_OS03G51110|; Description: MYB family transcription factor, putative, expressed|;	0	-1.365	0	0
r1_l6360_t4	AtMYB36|myb domain protein 36|MYB36|; Description: Encodes a putative transcription factor (MYB36),|; LOC_OS01G09590|; Description: myb-like DNA-binding domain containing protein, putative, expressed|;	0	-1.414	0	0
r1_l4581_t1	LOC_OS01G04930|; Description: MYB family transcription factor, putative, expressed|;	0	-1.428	0	0
r1_l4229_t3	REGULATOR OF AXILLARY MERISTEMS 2|RAX2|ATMYB38|MYB DOMAIN PROTEIN 38|BLUE INSENSITIVE TRAIT 1|MYB38|BIT1|; Description: 'Putative homolog of the Blind gene in tomato, Together with RAX1 and RAX3 belong to the class R2R3 MYB genes; encoded by the Myb-like transcription factor MYB38, regulates axillary meristem formation, '|; LOC_OS01G49160|; Description: MYB family transcription factor, putative, …	0	-1.5	0	0
r2_l1177_t12	TSL-kinase interacting protein 1|TKI1|; Description: Arabidopsis thaliana myb/SANT domain protein|; LOC_OS03G13790|; Description: myb/SANT domain protein, putative, expressed|;	0	-1.522	0	0
r1_l20708_t1	AtMYB19|myb domain protein 19|MYB19|; Description: Member of the R2R3 factor gene family,|; LOC_OS04G45020|; Description: MYB family transcription factor, putative, expressed|;	0	-1.543	0	0
r1_l10342_t7	MYB7|ARABIDOPSIS THALIANA MYB DOMAIN PROTEIN 7|ATY49|ATMYB7|myb domain protein 7|; Description: Encodes a member of MYB3R- and R2R3- type MYB- encoding genes|; LOC_OS09G36730|; Description: MYB family transcription factor, putative, expressed|;	0	-1.663	0	0
r2_l13104_t13	AtMYB36|myb domain protein 36|MYB36|; Description: Encodes a putative transcription factor (MYB36),|; LOC_OS01G09590|; Description: myb-like DNA-binding domain containing protein, putative, expressed|;	0	-1.664	0	0
r1_l11695_t1	ARABIDOPSIS THALIANA MYB DOMAIN CELL DIVISION CYCLE 5|ARABIDOPSIS THALIANA CELL DIVISION CYCLE 5|ATMYBCDC5|CDC5|cell division cycle 5|ATCDC5|; Description: Member of MYB3R- and R2R3- type MYB- encoding genes, Essential for plant innate immunity, Interacts with MOS4 and PRL1,|; LOC_OS04G28090|; Description: MYB family transcription factor, putative, expressed|;	0	-1.665	0	0
r1_l28593_t1	LOC_OS05G03550|;Description:MYBfamilytranscriptionfactor,putative,expressed|	0	-1.706	-1855	0
r2_l27516_t7	ARABIDOPSIS THALIANA MYB DOMAIN PROTEIN 3R5|MYB3R-5|ATMYB3R5|myb domain protein 3r-5|; Description: Encodes a putative c-MYB-like transcription factor of the MYB3R factor gene family (MYB3R5),|; LOC_OS01G62410|; Description: MYB family transcription factor, putative, expressed|;	0	-1.846	0	0
r1_l5652_t2	LOC_OS01G63460|; Description: MYB family transcription factor, putative, expressed|;	0	-1.897	0	0
r2_l9161_t5	AtMYB19|myb domain protein 19|MYB19|; Description: Member of the R2R3 factor gene family,|; LOC_OS04G45020|; Description: MYB family transcription factor, putative, expressed|;	0	-1.946	0	0
r1_l4434_t1	ATMYB15|myb domain protein 15|MYB15|ATY19|MYB DOMAIN PROTEIN 15|; Description: Member of the R2R3 factor gene family,|; LOC_OS04G43680|; Description: MYB family transcription factor, putative, expressed|;	0	-1.982	0	0
r1_l16158_t2	MYB59|MYBDOMAINPROTEIN59|ATMYB59-1|ATMYB59-2|mybdomainprotein59|ATMYB59|ATMYB59-3|;Description:Encodesaputativetranscriptionfactor(MYB59),|;LOC_OS12G37970|;Description:MYBfamilytranscriptionfactor,putative,expressed|;	0	-1.986	1.49	0
r2_l4300_t39	ATMYB15|myb domain protein 15|MYB15|ATY19|MYB DOMAIN PROTEIN 15|; Description: Member of the R2R3 factor gene family,|; LOC_OS04G43680|; Description: MYB family transcription factor, putative, expressed|;	0	-2.03	0	0
r2_l20491_t2	myb domain protein 61|ATMYB61|ARABIDOPSIS THALIANA MYB DOMAIN PROTEIN 61|MYB61|; Description: Encodes putative transcription factor, Mutants lack of mucilage extrusion from the seeds during imbibition, Reduced quantities of mucilage are deposited during the development of the seed coat epidermis in myb61 mutants, Expressed in guard cells,loss of function mutations show an increase in stomatal por…	0	-2.047	0	0
r1_l2883_t1	ARABIDOPSISTHALIANAMYBDOMAINPROTEIN3|mybdomainprotein3|MYB3|ATMYB3|;Description:MYB-typetranscriptionfactor(MYB3)thatrepressesphenylpropanoidbiosynthesisgeneexpression|;LOC_OS05G35500|;Description:MYBfamilytranscriptionfactor,putative,expressed|;	0	-2.078	1099	0
r1_l14324_t3	LOC_OS01G65370|; Description: MYB family transcription factor, putative, expressed|	0	-2.085	0	0
r1_l16250_t1	telomere repeat binding factor 1|TELOMERE REPEAT BINDING FACTOR 1|ATTRB1|TRB1|; Description: Encodes a telomeric DNA binding protein, In vitro, an N-terminal Myb domain enables it to interact with double-stranded telomeric repeats,|; LOC_OS12G41920|; Description: single myb histone, putative, expressed|;	0	-2.259	0	0
r1_l9611_t1	LOC_OS01G63460|; Description: MYB family transcription factor, putative, expressed|;	0	-2.5	0	0
r1_l11138_t1	MYR2|; LOC_OS05G40960|; Description: Myb transcription factor, putative, expressed|;	0	-2.536	0	0
r1_l27154_t1	AtMYB109|MYB109|myb domain protein 109|; Description: putative transcription factor MYB109 (MYB109) mRNA,|; LOC_OS01G63160|; Description: MYB family transcription factor, putative, expressed|;	0	-2.645	0	0
r1_l15854_t6	LOC_OS06G43090|; Description: MYB transcription factor TaMYB1, putative, expressed|	0	-2.686	0	0
r2_l14667_t2	ATMYB86|MYB86|myb domain protein 86|; LOC_OS01G07450|; Description: MYB family transcription factor, putative, expressed|;	0	-2.706	0	0
r1_l6417_t1	myb domain protein 6|MYB6|AtMYB6|; Description: Encodes myb6 DNA-binding protein,|; LOC_OS01G65370|; Description: MYB family transcription factor, putative, expressed|;	0	-2.928	0	0
r1_l6006_t1	mybdomainprotein54|ARABIDOPSISTHALIANAMYBDOMAINPROTEIN54|ATMYB54|MYB54|;Description:EncodesaputativetranscriptionfactorthatisamemberoftheR2R3-MYBfamily,|;LOC_OS11G10130|;Description:MYBfamilytranscriptionfactor,putative,expressed|;	0	-3.028	1083	0
r1_l17237_t1	LOC_OS02G45670|; Description: myb-like DNA-binding domain containing protein, expressed|;	0	-3.028	0	0
r1_l776_t1	ATMYB15|mybdomainprotein15|MYB15|ATY19|MYBDOMAINPROTEIN15|;Description:MemberoftheR2R3factorgenefamily,|LOC_OS02G41510|;Description:MYBfamilytranscriptionfactor,putative,expressed|;	1388	-3.174	0	0
r1_l34874_t1	LOC_OS03G31230|; Description: MYB family transcription factor, putative, expressed|;	0	-3.369	0	0
r1_l40049_t1	LOC_OS05G37730|; Description: MYB family transcription factor, putative, expressed|;	0	-3.645	0	0
r1_l5056_t1	myb domain protein 4|MYB4|ATMYB4|; Description: Encodes a R2R3 MYB protein which is involved in the response to UV-B, It functions as a repressor of target gene expression, One of its target genes encodes cinnamate 4-hydroxylase; mutants accumulate sinapate esters in their leaves, MYB4 binds to its own promoter and represses its own expression, Nuclear localization of MYB4 depends on the action o…	0	-3.706	0	0
r1_l32595_t1	LOC_OS04G35610|;Description:pentatricopeptide,putative,expressed|;	0	0	0	-1
r1_l25526_t1	ORGANELLETRANSCRIPTPROCESSING85|OTP85|;Description:EncodesachloroplastRNAeditingfactor,|LOC_OS03G58100|;Description:pentatricopeptide,putative,expressed|;	0	0	0	-1
r1_l57198_t1	LOC_OS03G44210|;Description:expressedprotein|;	0	0	0	-1
r1_l15205_t2	MYB59|MYB DOMAIN PROTEIN 59|ATMYB59-1|ATMYB59-2|myb domain protein 59|ATMYB59|ATMYB59-3|; Description: Encodes a putative transcription factor (MYB59),|; LOC_OS01G74410|; Description: MYB family transcription factor, putative, expressed|;	0	-1.433	0	-1.05
r1_l30670_t1	LOC_OS12G10184|;Description:pentatricopeptide,putative,expressed|;	0	0	0	-1.06
r1_l6164_t1	myb domain protein 54|ARABIDOPSIS THALIANA MYB DOMAIN PROTEIN 54|ATMYB54|MYB54|; Description: Encodes a putative transcription factor that is a member of the R2R3-MYB family,|; LOC_OS03G51110|; Description: MYB family transcription factor, putative, expressed|;	0	-1.884	0	-1.09
r2_l4902_t66	ATMYB86|MYB86|myb domain protein 86|; LOC_OS03G25550|; Description: myb-like DNA-binding domain containing protein, putative, expressed|;	0	-2.468	0	-1.09
r1_l51822_t1	LOC_OS11G17530|;Description:pentatricopeptide,putative,expressed|;	0	0	0	-1.1
r2_l2009_t23	MYB59|MYBDOMAINPROTEIN59|ATMYB59-1|ATMYB59-2|mybdomainprotein59|ATMYB59|ATMYB59-3|;Description:Encodesaputativetranscriptionfactor(MYB59),|;LOC_OS11G47460|;Description:MYBfamilytranscriptionfactor,putative,expressed|;	0	0	1103	-1.13
r2_l21077_t3	KANADI4|KAN4|ATS|ABERRANTTESTASHAPE|;Description:EncodesamemberoftheKANADIfamilyofputativetranscriptionfactors,Involvedinintegumentformationduringovuledevelopmentandexpressedattheboundarybetweentheinnerandouterinteguments,Itisessentialfordirectinglaminargrowthoftheinnerintegument,AlongwithKAN1andKAN2,KAN4isinvolvedinproperlocalizationofPIN1inearlyembryogenesis,|LOC_OS03G55760|;Description:MYBfami…	0	0	0	-1.14
r1_l9909_t1	myb domain protein 4|MYB4|ATMYB4|; Description: Encodes a R2R3 MYB protein which is involved in the response to UV-B, It functions as a repressor of target gene expression, One of its target genes encodes cinnamate 4-hydroxylase; mutants accumulate sinapate esters in their leaves, MYB4 binds to its own promoter and represses its own expression, Nuclear localization of MYB4 depends on the action o…	0	-1.428	0	-1.14
r1_l13154_t3	MYB70|mybdomainprotein70|AtMYB70|;Description:MemberoftheR2R3factorgenefamily,|LOC_OS02G09480|;Description:myb-likeDNA-bindingdomaincontainingprotein,putative,expressed|;	1169	0	0	-1.16
r2_l10196_t6	LOC_OS03G20190|;Description:pentatricopeptide,putative,expressed|;	0	0	0	-1.18
r2_l5553_t1	LOC_OS02G49830|;Description:pentatricopeptide,putative,expressed|;	0	0	0	-1.18
r1_l56573_t2	mybdomainprotein16|ATMYB16|MYB16|ATMIXTA|;Description:MemberoftheR2R3factorgenefamily,|LOC_OS02G36890|;Description:MYBfamilytranscriptionfactor,putative,expressed|;	-2	0	0	-1.18
r1_l53851_t1	LOC_OS01G53610|;Description:selenium-bindingprotein,related,putative,expressed|	0	0	0	-1.2
r1_l3070_t1	AtMYB93|MYB93|myb domain protein 93|; Description: Member of the R2R3 factor gene family,|; LOC_OS08G37970|; Description: MYB family transcription factor, putative, expressed|;	0	-2.166	0	-1.26
r2_l5774_t7	ATMYB15|myb domain protein 15|MYB15|ATY19|MYB DOMAIN PROTEIN 15|; Description: Member of the R2R3 factor gene family,|; LOC_OS10G33810|; Description: myb-related protein Myb4, putative, expressed|;	0	-3.219	0	-1.26
r1_l48456_t1	LOC_OS08G13990|;Description:pentatricopeptide,putative,expressed|;	0	0	0	-1.29
r1_l11374_t1	LOC_OS09G26170|; Description: MYB family transcription factor, putative, expressed|	0	-2.331	0	-1.31
r2_l27571_t1	LOC_OS11G45410|;Description:expressedprotein|;	1	0	0	-1.37
r1_l46380_t1	LOC_OS02G32780|;Description:pentatricopeptide,putative,expressed|;	0	0	0	-1.37
r1_l44455_t1	LOC_OS03G31230|;Description:MYBfamilytranscriptionfactor,putative,expressed|	0	0	0	-1.38
r2_l3583_t2	LOC_OS04G32870|;Description:pentatricopeptiderepeat-containingprotein,putative,expressed|;	2583	0	-1009	-1.42
r1_l11649_t1	ATMYB86|MYB86|myb domain protein 86|; LOC_OS01G36460|; Description: MYB family transcription factor, putative, expressed|;	0	-1.222	0	-1.42
r1_l10865_t1	ATMYB48-2|ATMYB48-3|MYB48|ATMYB48-1|mybdomainprotein48|ATMYB48|;Description:Encodesaputativetranscriptionfactor(MYB48)thatfunctionstoregulateflavonolbiosynthesisprimarilyincotyledons,|;LOC_OS11G47460|;Description:MYBfamilytranscriptionfactor,putative,expressed|;	0	0	1212	-1.44
r1_l59262_t1	LOC_OS12G03150|;Description:myb-likeDNA-bindingdomaincontainingprotein,putative,expressed|	0	0	0	-1.51
r2_l6539_t3	ORGANELLETRANSCRIPTPROCESSING82|OTP82|EMB3102|EMBRYODEFECTIVE3102|;Description:EncodesachloroplastRNAeditingfactor,|LOC_OS03G58100|;Description:pentatricopeptide,putative,expressed|;	0	0	0	-1.55
r1_l18670_t1	LOC_OS01G50720|;Description:MYBfamilytranscriptionfactor,putative,expressed|	0	-1.581	1229	-1.56
r1_l28927_t1	LOC_OS08G05520|;Description:myb-likeDNA-bindingdomaincontainingprotein,putative,expressed|	0	0	0	-1.57
r2_l8246_t43	MYB58|MYB DOMAIN PROTEIN 58|ATMYB58|myb domain protein 58|; Description: Member of the R2R3 factor gene family,|; LOC_OS02G46780|; Description: MYB family transcription factor, putative, expressed|;	0	-1.13	0	-1.61
r1_l40192_t1	LOC_OS03G25550|;Description:myb-likeDNA-bindingdomaincontainingprotein,putative,expressed|	0	0	0	-1.62
r1_l35604_t1	LOC_OS09G36250|; Description: MYB family transcription factor, putative, expressed|	0	-1.232	0	-1.66
r1_l30132_t1	LOC_OS05G46610|;Description:myb-likeDNA-bindingdomaincontainingprotein,putative,expressed|	0	0	0	-1.67
r1_l43664_t1	mybdomainprotein50|AtMYB50|MYB50|;Description:MemberoftheR2R3factorgenefamily,|LOC_OS01G36460|;Description:MYBfamilytranscriptionfactor,putative,expressed|;	0	0	0	-1.69
r2_l2695_t1	mybdomainprotein61|ATMYB61|ARABIDOPSISTHALIANAMYBDOMAINPROTEIN61|MYB61|;Description:Encodesputativetranscriptionfactor,Mutantslackofmucilageextrusionfromtheseedsduringimbibition,Reducedquantitiesofmucilagearedepositedduringthedevelopmentoftheseedcoatepidermisinmyb61mutants,Expressedinguardcells,lossoffunctionmutationsshowanincreaseinstomatalporeopeningsuggestingaroleinABAindependentregulationofst…	0	0	0	-1.7
r2_l15911_t9	myb domain protein 120|MYB120|ATMYB120|; Description: Encodes a putative transcription factor, member of the R2R3 factor gene family (MYB120),|; LOC_OS06G40330|; Description: MYB family transcription factor, putative, expressed|;	0	-2	0	-1.75
r1_l35996_t1	AtMYB124|mybdomainprotein124|MYB124|FOURLIPS|FLP|;Description:EncodesaputativeMYBtranscriptionfactorinvolvedinstomatadevelopment,lossofFLPactivityresultsinafailureofguardmothercells(GMCs)toadopttheguardcellfate,thustheycontinuetodivideresultinginabnormalstomataconsistingofclustersofnumerousguardcell-likecells,ThisphenotypeisenhancedindoublemutantswithMYB88,|LOC_OS07G43420|;Description:MYBfamilytr…	2	0	0	-1.76
r2_l9728_t1	LOC_OS05G38190|;Description:pentatricopeptide,putative,expressed|;	0	0	0	-1.79
r1_l55571_t1	LOC_OS11G29230|;Description:pentatricopeptiderepeatproteinPPR986-12,putative,expressed|;	0	0	0	-1.79
r1_l2019_t1	LOC_OS10G41260|;Description:MYBfamilytranscriptionfactor,putative,expressed|;	0	0	0	-1.79
r1_l48969_t1	DYWdomainprotein1|DYW1|LOC_OS11G29230|;Description:pentatricopeptiderepeatproteinPPR986-12,putative,expressed|;	0	0	0	-1.8
r1_l9641_t1	mybdomainprotein61|ATMYB61|ARABIDOPSISTHALIANAMYBDOMAINPROTEIN61|MYB61|;Description:Encodesputativetranscriptionfactor,Mutantslackofmucilageextrusionfromtheseedsduringimbibition,Reducedquantitiesofmucilagearedepositedduringthedevelopmentoftheseedcoatepidermisinmyb61mutants,Expressedinguardcells,lossoffunctionmutationsshowanincreaseinstomatalporeopeningsuggestingaroleinABAindependentregulationofst…	0	0	0	-1.81
r1_l41520_t1	MYB20|mybdomainprotein20|AtMYB20|;Description:Encodesaputativetranscriptionfactor(MYB20),|LOC_OS02G49986|;Description:MYBfamilytranscriptionfactor,putative,expressed|;	0	0	0	-1.82
r1_l1304_t1	LOC_OS01G19330|;Description:MYBfamilytranscriptionfactor,putative,expressed|	2	0	3221	-1.83
r1_l15123_t1	LOC_OS05G51160|;Description:Mybtranscriptionfactor,putative,expressed|;	0	0	0	-1.88
r1_l58243_t1	LOC_OS02G32780|;Description:pentatricopeptide,putative,expressed|;	0	0	0	-1.89
r2_l25738_t1	LOC_OS05G28320|;Description:myb-likeDNA-bindingdomaincontainingprotein,putative,expressed|	3	0	0	-1.9
r2_l32658_t3	LOC_OS05G51160|;Description:Mybtranscriptionfactor,putative,expressed|;	0	0	0	-1.95
r1_l1721_t3	ATMYB15|mybdomainprotein15|MYB15|ATY19|MYBDOMAINPROTEIN15|;Description:MemberoftheR2R3factorgenefamily,|;LOC_OS10G33810|;Description:myb-relatedproteinMyb4,putative,expressed|;	0	-3.607	1453	-1.95
r1_l38433_t1	LOC_OS02G46980|;Description:pentatricopeptide,putative,expressed|;	0	0	0	-1.99
r2_l32065_t1	AtMYB36|myb domain protein 36|MYB36|; Description: Encodes a putative transcription factor (MYB36),|; LOC_OS02G54520|; Description: MYB family transcription factor, putative, expressed|;	0	-2.481	0	-2.01
r1_l54465_t1	LOC_OS05G23960|;Description:pentatricopeptide,putative,expressed|;	0	0	1762	-2.14
r2_l24506_t13	AtMYB103|myb domain protein 103|MYB103|; Description: member of MYB3R- and R2R3- type MYB- encoding genes|; LOC_OS08G05520|; Description: myb-like DNA-binding domain containing protein, putative, expressed|;	0	-2.188	0	-2.14
r1_l1643_t1	mybdomainprotein112|MYB112|AtMYB112|;Description:Encodesaputativetranscriptionfactor(MYB112),|LOC_OS01G19330|;Description:MYBfamilytranscriptionfactor,putative,expressed|;	2.38	0	2668	-2.17
r1_l12412_t2	ATMYB86|MYB86|mybdomainprotein86|;LOC_OS01G50720|;Description:MYBfamilytranscriptionfactor,putative,expressed|;	0	-1.559	1039	-2.18
r1_l41314_t1	MYB59|MYBDOMAINPROTEIN59|ATMYB59-1|ATMYB59-2|mybdomainprotein59|ATMYB59|ATMYB59-3|;Description:Encodesaputativetranscriptionfactor(MYB59),|;LOC_OS11G47460|;Description:MYBfamilytranscriptionfactor,putative,expressed|;	0	0	1405	-2.2
r1_l56977_t1	AtMYB106|mybdomainprotein106|NOECK|MYB106|NOK|;Description:EncodesaMIXTA-likeMYBgeneNOECK(NOK),Lossoffunctionmutationsshowanincreasednumberofbranchpointsinleaftrichomessuggestingaroleinnegativeregulationoftrichomebranching,|;LOC_OS08G33660|;Description:MYBfamilytranscriptionfactor,putative,expressed|;	0	0	1055	-2.22
r1_l47606_t1	mybdomainprotein61|ATMYB61|ARABIDOPSISTHALIANAMYBDOMAINPROTEIN61|MYB61|;Description:Encodesputativetranscriptionfactor,Mutantslackofmucilageextrusionfromtheseedsduringimbibition,Reducedquantitiesofmucilagearedepositedduringthedevelopmentoftheseedcoatepidermisinmyb61mutants,Expressedinguardcells,lossoffunctionmutationsshowanincreaseinstomatalporeopeningsuggestingaroleinABAindependentregulationofst…	0	0	0	-2.25
r1_l58815_t1	requiredforefficiencyofmitochondrialediting1|REME1|LOC_OS11G29230|;Description:pentatricopeptiderepeatproteinPPR986-12,putative,expressed|;	0	0	0	-2.27
r1_l61073_t1	LOC_OS03G62690|;Description:pentatricopeptide,putative,expressed|	0	0	0	-2.31
r1_l1985_t1	ATMYB86|MYB86|myb domain protein 86|; LOC_OS03G25550|; Description: myb-like DNA-binding domain containing protein, putative, expressed|;	0	-2.35	0	-2.44
r1_l40155_t1	MYB20|mybdomainprotein20|AtMYB20|;Description:Encodesaputativetranscriptionfactor(MYB20),|;LOC_OS09G36250|;Description:MYBfamilytranscriptionfactor,putative,expressed|;	0	0	1794	-2.46
r1_l55348_t1	LOC_OS08G33660|;Description:MYBfamilytranscriptionfactor,putative,expressed|	0	0	0	-2.57
r2_l9020_t15	MYB85|AtMYB85|mybdomainprotein85|;Description:Encodesaputativetranscriptionfactor(MYB85),|;LOC_OS09G36250|;Description:MYBfamilytranscriptionfactor,putative,expressed|;	0	-2.323	1298	-2.66
r1_l58148_t1	LOC_OS11G29230|;Description:pentatricopeptiderepeatproteinPPR986-12,putative,expressed|;	0	0	0	-2.72
r1_l1765_t1	mybdomainprotein79|MYB79|AtMYB79|;Description:MemberoftheR2R3factorgenefamily,|LOC_OS02G40530|;Description:MYBfamilytranscriptionfactor,putative,expressed|;	1416	0	2915	-2.91
r1_l38149_t1	ARABIDOPSISTHALIANAMYBDOMAINPROTEIN3R5|MYB3R-5|ATMYB3R5|mybdomainprotein3r-5|;Description:Encodesaputativec-MYB-liketranscriptionfactoroftheMYB3Rfactorgenefamily(MYB3R5),|LOC_OS01G62410|;Description:MYBfamilytranscriptionfactor,putative,expressed|;	0	0	0	-2.95
r2_l18806_t2	LOC_OS11G02270|; Description: expressed protein|	0	-1	0	-2.95
r2_l2105_t5	RSM2|RAD-like1|ATRL1|RL1|RADIALIS-LIKESANT/MYB2|LOC_OS05G50340|;Description:MYBfamilytranscriptionfactor,putative,expressed|;	-1.86	0	0	-2.98
r1_l41050_t1	AtMYB103|myb domain protein 103|MYB103|; Description: member of MYB3R- and R2R3- type MYB- encoding genes|; LOC_OS08G05520|; Description: myb-like DNA-binding domain containing protein, putative, expressed|;	0	-1	0	-3.46
r1_l33939_t1	AtMYB42|mybdomainprotein42|MYB42|;Description:Encodesaputativetranscriptionfactor(MYB42),|LOC_OS09G36250|;Description:MYBfamilytranscriptionfactor,putative,expressed|;	0	0	0	-3.84
r1_l57086_t1	ATRL5|RL5|RSM4|RADIALIS-LIKESANT/MYB4|RAD-like5|LOC_OS05G50350|;Description:MYBfamilytranscriptionfactor,putative,expressed|;	-1	0	0	-5.31
r1_l57086_t1	ATRL5|RL5|RSM4|RADIALIS-LIKESANT/MYB4|RAD-like5|LOC_OS05G50350|;Description:MYBfamilytranscriptionfactor,putative,expressed|;	-1	0	0	-5.31
r1_l57086_t1	ATRL5|RL5|RSM4|RADIALIS-LIKESANT/MYB4|RAD-like5|LOC_OS05G50350|;Description:MYBfamilytranscriptionfactor,putative,expressed|;	-1	0	0	-5.31
r1_l57086_t1	ATRL5|RL5|RSM4|RADIALIS-LIKESANT/MYB4|RAD-like5|LOC_OS05G50350|;Description:MYBfamilytranscriptionfactor,putative,expressed|;	-1	0	0	-5.31
r1_l56731_t1	RL3|RAD-like3|ATRL3|LOC_OS01G47370|;Description:MYBfamilytranscriptionfactor,putative,expressed|;	0	0	0	-5.76

## Sheet: (B) WRK2_ClusterData
UniqueID	Name	Drought_R	Bacteria&Drought_R	Drought_S	Bacteria&Drought_S
r1_l1873_t1	ARABIDOPSISTHALIANAWRKYDNA-BINDINGPROTEIN2|ATWRKY2|WRKY2|WRKYDNA-bindingprotein2|;Description:EncodesWRKYtranscriptionfactor2,azinc-fingerprotein,Inwrky2mutants,eggcellspolarizenormallybutzygotesfailtoreestablishpolarorganellepositioningfromatransientsymmetricstate,resultinginequalcelldivisionanddistortedembryodevelopment,|LOC_OS08G38990|;Description:WRKY30,expressed|;	0	0	0	3.86
r1_l41596_t1	LOC_OS09G30400|;Description:WRKY90,expressed|	0	0	0	2.89
r1_l19620_t1	MEE24|WRKYDNA-BINDINGPROTEIN35|AtWRKY35|WRKYDNA-bindingprotein35|maternaleffectembryoarrest24|WRKY35|;Description:memberofWRKYTranscriptionFactor;GroupII-e|LOC_OS01G43550|;Description:WRKY12,expressed|;	0	0	0	2.32
r2_l13687_t1	MEE24|WRKY DNA-BINDING PROTEIN 35|AtWRKY35|WRKY DNA-binding protein 35|maternal effect embryo arrest 24|WRKY35|; Description: member of WRKY Transcription Factor; Group II-e|; LOC_OS04G50920|; Description: WRKY37, expressed|;	0	-1.95	0	2.28
r1_l1287_t1	ATWRKY6|WRKY6|;Description:EncodesatranscriptionfactorWRKY6,RegulatesPhosphate1(Pho1)expressioninresponsetolowphosphate(Pi)stress,|LOC_OS01G14440|;Description:WRKY1,expressed|;	0	0	0	2.14
r1_l60282_t1	ATWRKY33|WRKYDNA-BINDINGPROTEIN33|WRKYDNA-bindingprotein33|WRKY33|;Description:MemberoftheplantWRKYtranscriptionfactorfamily,RegulatestheantagonisticrelationshipbetweendefensepathwaysmediatingresponsestoP,syringaeandnecrotrophicfungalpathogens,Locatedinnucleus,Involvedinresponsetovariousabioticstresses-especiallysaltstress,|LOC_OS08G38990|;Description:WRKY30,expressed|;	0	0	0	1.86
r1_l14181_t1	LOC_OS02G16540|;Description:WRKY39,expressed|	0	0	-2.05	1.86
r1_l1777_t2	WRKY50|WRKYDNA-bindingprotein50|ATWRKY50|ARABIDOPSISTHALIANAWRKYDNA-BINDINGPROTEIN50|;Description:memberofWRKYTranscriptionFactor;GroupII-c,Involvedinjasmonicacidinducibledefenseresponses,|;LOC_OS01G09100|;Description:WRKY10,expressed|;	0	0	2.93	1.85
r2_l5987_t28	ARABIDOPSISTHALIANAWRKYDNA-BINDINGPROTEIN38|WRKYDNA-bindingprotein38|WRKY38|ATWRKY38|;Description:memberofWRKYTranscriptionFactor;GroupIII|LOC_OS01G60600|;Description:WRKY108,expressed|;	0	0	0	1.78
r1_l14396_t1	ATWRKY75|WRKYDNA-bindingprotein75|WRKY75|ARABIDOPSISTHALIANAWRKYDNA-BINDINGPROTEIN75|;Description:WRKY75isoneofseveraltranscriptionfactorsinducedduringPideprivation,ItisnuclearlocalizedandregulateddifferentiallyduringPistarvation,RNAimediatedsuppressionofWRKY75madetheplantsmoresusceptibletoPistressasindicatedbythehigheraccumulationofanthocyaninduringPistarvation,|;LOC_OS11G29870|;Description:WRKY…	0	-1.24	1.33	1.69
r1_l7441_t2	ATWRKY17|WRKY17|WRKYDNA-bindingprotein17|;Description:memberofWRKYTranscriptionFactor;GroupII-d;negativeregulatorofbasalresistancetoPseudomonassyringae,|;LOC_OS04G51560|;Description:WRKY68,expressed|;	0	0	-1.01	1.42
r1_l5058_t1	WRKYDNA-BINDINGPROTEIN23|WRKYDNA-bindingprotein23|WRKY23|ATWRKY23|;Description:EncodesamemberofWRKYTranscriptionFactor;GroupI,Involvedinnematodefeedingsiteestablishment,|;LOC_OS01G43650|;Description:WRKY11,expressed|;	0	0	1	1.35
r1_l7643_t1	ATWRKY46|WRKY46|WRKYDNA-BINDINGPROTEIN46|WRKYDNA-bindingprotein46|;Description:memberofWRKYTranscriptionFactor;GroupIII|LOC_OS03G20550|;Description:WRKY55,expressed|;	0	0	0	1.35
r1_l7690_t2	WRKY11|WRKY DNA-binding protein 11|ATWRKY11|; Description: member of WRKY Transcription Factor; Group II-d; negative regulator of basal resistance to Pseudomonas syringae,|; LOC_OS04G51560|; Description: WRKY68, expressed|;	0	-2.08	0	1.33
r2_l10699_t24	ATWRKY46|WRKY46|WRKYDNA-BINDINGPROTEIN46|WRKYDNA-bindingprotein46|;Description:memberofWRKYTranscriptionFactor;GroupIII|LOC_OS03G20550|;Description:WRKY55,expressed|;	0	0	0	1.24
r1_l36795_t1	WRKY11|WRKYDNA-bindingprotein11|ATWRKY11|;Description:memberofWRKYTranscriptionFactor;GroupII-d;negativeregulatorofbasalresistancetoPseudomonassyringae,|LOC_OS04G51560|;Description:WRKY68,expressed|;	0	0	0	1.23
r2_l9092_t1	WRKY4|WRKY DNA-binding protein 4|; Description: Encodes WRKY DNA-binding protein 4 (WRKY4),|; LOC_OS12G32250|; Description: WRKY96, expressed|;	0	-1.17	0	1.16
r1_l16408_t1	WRKY4|WRKY DNA-binding protein 4|; Description: Encodes WRKY DNA-binding protein 4 (WRKY4),|; LOC_OS12G32250|; Description: WRKY96, expressed|;	0	-1.12	0	1.12
r1_l9497_t1	LOC_OS05G39720|;Description:WRKY70,expressed|	2.92	0	0	1
r1_l45786_t1	ATWRKY33|WRKYDNA-BINDINGPROTEIN33|WRKYDNA-bindingprotein33|WRKY33|;Description:MemberoftheplantWRKYtranscriptionfactorfamily,RegulatestheantagonisticrelationshipbetweendefensepathwaysmediatingresponsestoP,syringaeandnecrotrophicfungalpathogens,Locatedinnucleus,Involvedinresponsetovariousabioticstresses-especiallysaltstress,|LOC_OS07G39480|;Description:WRKY87,expressed|;	0	0	0	1
r2_l15543_t1	WRKY47|AtWRKY47|;Description:memberofWRKYTranscriptionFactor;GroupII-b|LOC_OS01G40430|;Description:WRKY27,expressed|;	0	0	0	1
r1_l35874_t1	WRKYDNA-bindingprotein27|WRKY27|ATWRKY27|ARABIDOPSISTHALIANAWRKYDNA-BINDINGPROTEIN27|;Description:EncodesaWRKYtranscriptionfactorWRKY27,MutationinArabidopsisWRKY27resultsindelayedsymptomdevelopmentinresponsetothebacterialwiltpathogenRalstoniasolanacearum,|LOC_OS01G43550|;Description:WRKY12,expressed|;	0	0	0	1
r1_l25291_t1	LOC_OS05G04640|;Description:WRKY5,expressed|	0	0	0	1
r2_l9291_t47	ATWRKY53|WRKY53|;Description:memberofWRKYTranscriptionFactor;GroupIII|LOC_OS09G16510|;Description:WRKY74,expressed|;	1.59	0	2.59	0
r2_l28420_t7	ATWRKY46|WRKY46|WRKYDNA-BINDINGPROTEIN46|WRKYDNA-bindingprotein46|;Description:memberofWRKYTranscriptionFactor;GroupIII|LOC_OS09G16510|;Description:WRKY74,expressed|;	1.48	0	0	0
r2_l1990_t113	ATWRKY40|WRKY40|WRKYDNA-bindingprotein40|;Description:Pathogen-inducedtranscriptionfactor,BindsW-boxsequencesinvitro,FormsproteincomplexeswithitselfandwithWRKY40andWRKY60,CoexpressionwithWRKY18orWRKY60madeplantsmoresusceptibletobothP,syringaeandB,cinerea,WRKY18,WRKY40,andWRKY60havepartiallyredundantrolesinresponsetothehemibiotrophicbacterialpathogenPseudomonassyringaeandthenecrotrophicfungalpatho…	1.32	0	1.34	0
r2_l1608_t18	ATWRKY33|WRKYDNA-BINDINGPROTEIN33|WRKYDNA-bindingprotein33|WRKY33|;Description:MemberoftheplantWRKYtranscriptionfactorfamily,RegulatestheantagonisticrelationshipbetweendefensepathwaysmediatingresponsestoP,syringaeandnecrotrophicfungalpathogens,Locatedinnucleus,Involvedinresponsetovariousabioticstresses-especiallysaltstress,|LOC_OS01G61080|;Description:WRKY24,expressed|;	1.02	0	0	0
r1_l20676_t1	LOC_OS09G25070|;Description:WRKY62,expressed|	0	0	3.22	0
r1_l21291_t1	ATWRKY18|WRKY18|ARABIDOPSISTHALIANAWRKYDNA-BINDINGPROTEIN18|WRKYDNA-bindingprotein18|;Description:Pathogen-inducedtranscriptionfactor,BindsW-boxsequencesinvitro,FormsproteincomplexeswithitselfandwithWRKY40andWRKY60,ConstitutiveexpressionofWRKY18enhancedresistancetoP,syringae,butitscoexpressionwithWRKY40orWRKY60madeplantsmoresusceptibletobothP,syringaeandB,cinerea,WRKY18,WRKY40,andWRKY60havepartia…	0	0	2.93	0
r2_l20494_t15	WRKY50|WRKYDNA-bindingprotein50|ATWRKY50|ARABIDOPSISTHALIANAWRKYDNA-BINDINGPROTEIN50|;Description:memberofWRKYTranscriptionFactor;GroupII-c,Involvedinjasmonicacidinducibledefenseresponses,|;LOC_OS05G09020|;Description:WRKY67,expressed|;	0	-1.32	1.97	0
r1_l20004_t1	ATWRKY54|WRKY54|WRKYDNA-BINDINGPROTEIN54|WRKYDNA-bindingprotein54|;Description:memberofWRKYTranscriptionFactor;GroupIII|;LOC_OS12G02470|;Description:WRKY65,expressed|;	0	0	1.64	0
r2_l3253_t82	ATWRKY54|WRKY54|WRKYDNA-BINDINGPROTEIN54|WRKYDNA-bindingprotein54|;Description:memberofWRKYTranscriptionFactor;GroupIII|;LOC_OS11G02540|;Description:WRKY50,expressed|;	0	0	1.64	0
r2_l29476_t1	ATWRKY51|WRKY51|ARABIDOPSISTHALIANAWRKYDNA-BINDINGPROTEIN51|WRKYDNA-bindingprotein51|;Description:memberofWRKYTranscriptionFactor;GroupII-c,Involvedinjasmonicacidinducibledefenseresponses,|;LOC_OS01G51690|;Description:WRKY26,expressed|;	0	-2	1.5	0
r1_l19891_t1	WRKY50|WRKYDNA-bindingprotein50|ATWRKY50|ARABIDOPSISTHALIANAWRKYDNA-BINDINGPROTEIN50|;Description:memberofWRKYTranscriptionFactor;GroupII-c,Involvedinjasmonicacidinducibledefenseresponses,|;LOC_OS05G09020|;Description:WRKY67,expressed|;	0	-3.93	1.45	0
r1_l279_t1	ATWRKY51|WRKY51|ARABIDOPSISTHALIANAWRKYDNA-BINDINGPROTEIN51|WRKYDNA-bindingprotein51|;Description:memberofWRKYTranscriptionFactor;GroupII-c,Involvedinjasmonicacidinducibledefenseresponses,|;LOC_OS05G46020|;Description:WRKY7,expressed|;	0	0	1.42	0
r2_l20582_t12	WRKY50|WRKYDNA-bindingprotein50|ATWRKY50|ARABIDOPSISTHALIANAWRKYDNA-BINDINGPROTEIN50|;Description:memberofWRKYTranscriptionFactor;GroupII-c,Involvedinjasmonicacidinducibledefenseresponses,|;LOC_OS05G46020|;Description:WRKY7,expressed|;	0	0	1.18	0
r1_l2538_t3	WRKYDNA-bindingprotein74|ATWRKY74|ARABIDOPSISTHALIANAWRKYDNA-BINDINGPROTEIN74|WRKY74|;Description:memberofWRKYTranscriptionFactor;GroupII-d|;LOC_OS12G40570|;Description:WRKY94,expressed|;	0	-1.84	1.02	0
r2_l26807_t2	LOC_OS08G29660|;Description:WRKY69,expressed|	0	0	1	0
r1_l48417_t1	MEKK4|ATWRKY19|MAPKKK11|MAPK/ERK KINASE KINASE 4|WRKY19|MITOGEN-ACTIVATED PROTEIN KINASE KINASE KINASE 11|; Description: Encodes a member of the A1 subgroup of the MEKK (MAPK/ERK kinase kinase) family, MEKK is another name for Mitogen-Activated Protein Kinase Kinase Kinase (MAPKKK or MAP3K), This subgroup has four members: At4g08500 (MEKK1, also known as ARAKIN, MAP3Kb1, MAPKKK8), At4g08480 (MEKK…	0	1.14	0	0
r1_l12735_t1	LOC_OS05G39720|; Description: WRKY70, expressed|	0	-1	0	0
r2_l25491_t1	LOC_OS12G02440|; Description: WRKY95, expressed|	0	-1	0	0
r2_l1555_t26	WRKY DNA-binding protein 74|ATWRKY74|ARABIDOPSIS THALIANA WRKY DNA-BINDING PROTEIN 74|WRKY74|; Description: member of WRKY Transcription Factor; Group II-d|; LOC_OS12G40570|; Description: WRKY94, expressed|;	0	-1.06	0	0
r2_l16872_t7	WRKY41|AtWRKY41|; Description: member of WRKY Transcription Factor; Group III|; LOC_OS11G02480|; Description: WRKY46, expressed|;	0	-1.19	0	0
r2_l2450_t1	WRKY20|AtWRKY20|; Description: member of WRKY Transcription Factor; Group I|; LOC_OS07G39480|; Description: WRKY87, expressed|;	0	-1.41	0	0
r1_l5437_t5	ATWRKY69|WRKY69|WRKY DNA-binding protein 69|RABIDOPSIS THALIANA WRKY DNA-BINDING PROTEIN 69|; Description: member of WRKY Transcription Factor; Group II-e|; LOC_OS01G54600|; Description: WRKY13, expressed|;	0	-1.56	0	0
r2_l11228_t5	ATWRKY56|WRKY56|WRKY DNA-binding protein 56|; Description: member of WRKY Transcription Factor; Group II-c|; LOC_OS01G53260|; Description: WRKY23, expressed|;	0	-1.83	0	0
r1_l14975_t2	ARABIDOPSIS THALIANA WRKY DNA-BINDING PROTEIN 2|ATWRKY2|WRKY2|WRKY DNA-binding protein 2|; Description: Encodes WRKY transcription factor 2, a zinc-finger protein, In wrky2 mutants, egg cells polarize normally but zygotes fail to reestablish polar organelle positioning from a transient symmetric state, resulting in equal cell division and distorted embryo development,|; LOC_OS09G30400|; Descripti…	0	-1.85	0	0
r1_l9348_t1	WRKY42|AtWRKY42|; Description: member of WRKY Transcription Factor; Group II-b|; LOC_OS01G18584|; Description: WRKY9, expressed|;	0	-1.98	0	0
r1_l26365_t1	ATWRKY69|WRKY69|WRKY DNA-binding protein 69|RABIDOPSIS THALIANA WRKY DNA-BINDING PROTEIN 69|; Description: member of WRKY Transcription Factor; Group II-e|; LOC_OS01G53040|; Description: WRKY14, expressed|;	0	-2.12	0	0
r1_l5924_t3	LOC_OS01G53040|; Description: WRKY14, expressed|	0	-2.16	0	0
r2_l27521_t4	ATWRKY69|WRKY69|WRKY DNA-binding protein 69|RABIDOPSIS THALIANA WRKY DNA-BINDING PROTEIN 69|; Description: member of WRKY Transcription Factor; Group II-e|; LOC_OS01G53040|; Description: WRKY14, expressed|;	0	-2.28	0	0
r1_l8355_t1	WRKY47|AtWRKY47|; Description: member of WRKY Transcription Factor; Group II-b|; LOC_OS01G18584|; Description: WRKY9, expressed|;	0	-2.38	0	0
r2_l31234_t4	ATWRKY56|WRKY56|WRKY DNA-binding protein 56|; Description: member of WRKY Transcription Factor; Group II-c|; LOC_OS01G53260|; Description: WRKY23, expressed|;	0	-2.48	0	0
r1_l4179_t1	LOC_OS08G13840|; Description: WRKY25, expressed|	0	-2.78	0	0
r1_l1685_t1	WRKY DNA-binding protein 72|ARABIDOPSIS THALIANA WRKY DNA-BINDING PROTEIN 72|ATWRKY72|WRKY72|; Description: member of WRKY Transcription Factor; Group II-b; contribute to basal immunity,|; LOC_OS01G09080|; Description: WRKY107, expressed|;	0	-2.89	0	0
r1_l586_t1	WRKY DNA-binding protein 72|ARABIDOPSIS THALIANA WRKY DNA-BINDING PROTEIN 72|ATWRKY72|WRKY72|; Description: member of WRKY Transcription Factor; Group II-b; contribute to basal immunity,|; LOC_OS01G09080|; Description: WRKY107, expressed|;	0	-3.61	0	0
r1_l191_t1	WRKY15|AtWRKY15|WRKY DNA-binding protein 15|; Description: Encodes WRKY DNA-binding protein 15 (WRKY15),|; LOC_OS02G26430|; Description: WRKY42, expressed|;	0	-4.05	0	0
r1_l2477_t1	SIN3-like4|SNL4|;Description:EncodesahomologofthetranscriptionalrepressorSIN3(AT1G24190),|;LOC_OS05G01020|;Description:transcriptionalrepressor,putative,expressed|;	0	0	-1.19	0
r1_l5322_t1	LOC_OS01G47560|;Description:WRKY16,expressed|	0	0	-1.22	0
r1_l8958_t1	WRKYDNA-bindingprotein74|ATWRKY74|ARABIDOPSISTHALIANAWRKYDNA-BINDINGPROTEIN74|WRKY74|;Description:memberofWRKYTranscriptionFactor;GroupII-d|;LOC_OS03G53050|;Description:WRKY121,expressed|;	0	0	-1.24	0
r1_l1814_t1	WRKYDNA-bindingprotein8|ARABIDOPSISTHALIANAWRKYDNA-BINDINGPROTEIN8|ATWRKY8|WRKY8|;Description:memberofWRKYTranscriptionFactor;GroupII-c|;LOC_OS01G47560|;Description:WRKY16,expressed|;	0	0	-1.3	0
r2_l6551_t2	WRKY3|WRKYDNA-bindingprotein3|;Description:EncodesWRKYDNA-bindingprotein3(WRKY3),|;LOC_OS08G38990|;Description:WRKY30,expressed|;	0	0	-1.79	0
r1_l32284_t1	ARABIDOPSISTHALIANAWRKYDNA-BINDINGPROTEIN2|ATWRKY2|WRKY2|WRKYDNA-bindingprotein2|;Description:EncodesWRKYtranscriptionfactor2,azinc-fingerprotein,Inwrky2mutants,eggcellspolarizenormallybutzygotesfailtoreestablishpolarorganellepositioningfromatransientsymmetricstate,resultinginequalcelldivisionanddistortedembryodevelopment,|;LOC_OS04G39570|;Description:WRKY35,expressed|;	0	0	-2.41	0
r2_l12091_t1	WRKYDNA-bindingprotein26|WRKY26|;Description:EncodesWRKYDNA-bindingprotein26(WRKY26),|LOC_OS05G39720|;Description:WRKY70,expressed|;	-1	0	0	0
r1_l4127_t1	WRKYDNA-bindingprotein26|WRKY26|;Description:EncodesWRKYDNA-bindingprotein26(WRKY26),|LOC_OS01G61080|;Description:WRKY24,expressed|;	3.04	0	0	-1
r1_l61160_t1	POLARLOCALIZATIONDURINGASYMMETRICDIVISIONANDREDISTRIBUTION|POLAR|;Description:EncodesPOLAR,aproteinassociatedwithcellularasymmetryofmeristemoids,|LOC_OS02G55190|;	0	0	0	-1
r2_l17510_t8	LOC_OS03G55164|;Description:WRKY4,expressed|;	0	0	0	-1.17
r1_l22899_t1	ATWRKY53|WRKY53|;Description:memberofWRKYTranscriptionFactor;GroupIII|;LOC_OS01G46800|;Description:WRKY15,expressed|;	0	0	1.15	-1.21
r1_l13335_t3	ATWRKY55|WRKY55|WRKYDNA-BINDINGPROTEIN55|WRKYDNA-bindingprotein55|;Description:memberofWRKYTranscriptionFactor;GroupIII|LOC_OS07G27670|;Description:WRKY115,expressed|;	0	0	0	-1.21
r2_l9453_t1	WRKY30|ATWRKY30|ARABIDOPSISTHALIANAWRKYDNA-BINDINGPROTEIN30|WRKYDNA-bindingprotein30|;Description:memberofWRKYTranscriptionFactor;GroupIII|;LOC_OS05G49620|;Description:WRKY19,expressed|;	0	0	1.49	-1.27
r1_l2010_t2	ATWRKY18|WRKY18|ARABIDOPSISTHALIANAWRKYDNA-BINDINGPROTEIN18|WRKYDNA-bindingprotein18|;Description:Pathogen-inducedtranscriptionfactor,BindsW-boxsequencesinvitro,FormsproteincomplexeswithitselfandwithWRKY40andWRKY60,ConstitutiveexpressionofWRKY18enhancedresistancetoP,syringae,butitscoexpressionwithWRKY40orWRKY60madeplantsmoresusceptibletobothP,syringaeandB,cinerea,WRKY18,WRKY40,andWRKY60havepartia…	0	0	0	-1.3
r1_l2501_t1	ARABIDOPSISTHALIANAWRKYDNA-BINDINGPROTEIN70|WRKY70|WRKYDNA-bindingprotein70|ATWRKY70|;Description:memberofWRKYTranscriptionFactor;GroupIII,FunctionasactivatorofSA-dependentdefensegenesandarepressorofJA-regulatedgenes,WRKY70-controlledsuppressionofJA-signalingispartlyexecutedbyNPR1,|;LOC_OS09G16510|;Description:WRKY74,expressed|;	0	0	1.19	-1.36
r1_l314_t3	ATWRKY18|WRKY18|ARABIDOPSISTHALIANAWRKYDNA-BINDINGPROTEIN18|WRKYDNA-bindingprotein18|;Description:Pathogen-inducedtranscriptionfactor,BindsW-boxsequencesinvitro,FormsproteincomplexeswithitselfandwithWRKY40andWRKY60,ConstitutiveexpressionofWRKY18enhancedresistancetoP,syringae,butitscoexpressionwithWRKY40orWRKY60madeplantsmoresusceptibletobothP,syringaeandB,cinerea,WRKY18,WRKY40,andWRKY60havepartia…	1.27	0	1.42	-1.4
r1_l541_t2	LOC_OS02G08440|;Description:WRKY71,expressed|	1.15	0	1.67	-1.57
r1_l14979_t1	ATWRKY57|WRKY57|WRKYDNA-bindingprotein57|;Description:EncodesWRKY57,amemberoftheWRKYTranscriptionFactor,ActivationofWRKY57confersdroughttolerance,|LOC_OS03G55080|;Description:WRKY3,expressed|;	1.44	-2.96	0	-1.58
r1_l13928_t1	WRKY13|WRKYDNA-bindingprotein13|ARABIDOPSISTHALIANAWRKYDNA-BINDINGPROTEIN13|ATWRKY13|;Description:memberofWRKYTranscriptionFactor;GroupII-c|LOC_OS01G08710|;Description:WRKY102,expressed|;	0	0	0	-1.64
r2_l2729_t48	ATWRKY46|WRKY46|WRKYDNA-BINDINGPROTEIN46|WRKYDNA-bindingprotein46|;Description:memberofWRKYTranscriptionFactor;GroupIII|;LOC_OS09G16510|;Description:WRKY74,expressed|;	0	-1.62	1.88	-1.67
r1_l640_t3	WRKY30|ATWRKY30|ARABIDOPSISTHALIANAWRKYDNA-BINDINGPROTEIN30|WRKYDNA-bindingprotein30|;Description:memberofWRKYTranscriptionFactor;GroupIII|LOC_OS09G16510|;Description:WRKY74,expressed|;	2.34	0	1.35	-1.99
r1_l226_t4	WRKY41|AtWRKY41|;Description:memberofWRKYTranscriptionFactor;GroupIII|LOC_OS08G29660|;Description:WRKY69,expressed|;	2.34	0	1.07	-2.01
r1_l55664_t1	WRKY12|WRKYDNA-bindingprotein12|AtWRKY12|LOC_OS04G46060|;Description:WRKY36,expressed|;	0	0	0	-2.25
r1_l476_t2	ATWRKY62|WRKYDNA-bindingprotein62|WRKY62|ARABIDOPSISTHALIANAWRKYDNA-BINDINGPROTEIN62|;Description:memberofWRKYTranscriptionFactor;GroupIII|;LOC_OS01G60600|;Description:WRKY108,expressed|;	0	-1	1.72	-2.44
r2_l21776_t12	WRKY66|ATWRKY66|WRKYDNA-bindingprotein66|;Description:memberofWRKYTranscriptionFactor;GroupIII|LOC_OS01G60640|;Description:WRKY21,expressed|;	2.52	0	2.56	-2.51
r2_l29074_t14	WRKY41|AtWRKY41|;Description:memberofWRKYTranscriptionFactor;GroupIII|LOC_OS08G29660|;Description:WRKY69,expressed|;	2.3	0	1.39	-3.09
r1_l22650_t1	LOC_OS07G48260|;Description:WRKY47,expressed|	0	0	0	-3.14
r1_l1841_t2	ATWRKY53|WRKY53|;Description:memberofWRKYTranscriptionFactor;GroupIII|LOC_OS09G16510|;Description:WRKY74,expressed|;	1.95	0	2.81	-3.44
r1_l32016_t1	ATWRKY46|WRKY46|WRKYDNA-BINDINGPROTEIN46|WRKYDNA-bindingprotein46|;Description:memberofWRKYTranscriptionFactor;GroupIII|LOC_OS07G48260|;Description:WRKY47,expressed|;	0	0	0	-3.6
r1_l42596_t1	MEKK4|ATWRKY19|MAPKKK11|MAPK/ERKKINASEKINASE4|WRKY19|MITOGEN-ACTIVATEDPROTEINKINASEKINASEKINASE11|;Description:EncodesamemberoftheA1subgroupoftheMEKK(MAPK/ERKkinasekinase)family,MEKKisanothernameforMitogen-ActivatedProteinKinaseKinaseKinase(MAPKKKorMAP3K),Thissubgrouphasfourmembers:At4g08500(MEKK1,alsoknownasARAKIN,MAP3Kb1,MAPKKK8),At4g08480(MEKK2,alsoknownasMAP3Kb4,MAPKKK9),At4g08470(MEKK3,alsok…	3.14	0	0	-3.72

## Sheet: (C) ERF2_ClusterData
UniqueID	Name	Drought_R	Bacteria&Drought_R	Drought_S	Bacteria&Drought_S
r1_l1451_t4	NGA3|NGATHA3|; LOC_OS01G49830|; Description: B3 DNA binding domain containing protein, expressed|;	0.0	-2291	0.0	1.73
r1_l28911_t1	LOC_OS09G34320|; Description: expressed protein|;	0.0	-1291	0.0	1.04
r1_l38061_t1	SHINE1|WIN1|WAXINDUCER1|SHN1|;Description:EncodesamemberoftheERF(ethyleneresponsefactor)subfamilyB-6ofERF/AP2transcriptionfactorfamily.TheproteincontainsoneAP2domain.Thereare12membersinthissubfamilyincludingRAP2.11.Thisgeneisinvolvedinwaxbiosynthesis.Over-expressionofthegeneresultsinglossyleafphenotypeandincreaseddroughttolerance.Twocloselyrelatedgenes,AT5G25390andAT5G11190havesimilarphenotypeswh…	0.0	0.0	0.0	-1.63
r2_l17420_t4	SHINE1|WIN1|WAXINDUCER1|SHN1|;Description:EncodesamemberoftheERF(ethyleneresponsefactor)subfamilyB-6ofERF/AP2transcriptionfactorfamily.TheproteincontainsoneAP2domain.Thereare12membersinthissubfamilyincludingRAP2.11.Thisgeneisinvolvedinwaxbiosynthesis.Over-expressionofthegeneresultsinglossyleafphenotypeandincreaseddroughttolerance.Twocloselyrelatedgenes,AT5G25390andAT5G11190havesimilarphenotypeswh…	0.0	0.0	0.0	-1.55
r1_l57423_t1	SHINE1|WIN1|WAXINDUCER1|SHN1|;Description:EncodesamemberoftheERF(ethyleneresponsefactor)subfamilyB-6ofERF/AP2transcriptionfactorfamily.TheproteincontainsoneAP2domain.Thereare12membersinthissubfamilyincludingRAP2.11.Thisgeneisinvolvedinwaxbiosynthesis.Over-expressionofthegeneresultsinglossyleafphenotypeandincreaseddroughttolerance.Twocloselyrelatedgenes,AT5G25390andAT5G11190havesimilarphenotypeswh…	0.0	0.0	0.0	-1.65
r1_l51782_t1	WRI3|ADAP|WRINKLED3|ARIA-interactingdoubleAP2domainprotein|;Description:EncodesADAP,anAP2-domainproteinthatinteractswithARIA.ADAPisapositiveregulatoroftheABAresponseandisalsoinvolvedinregulatingseedlinggrowth.|LOC_OS08G34360|;Description:AP2domaincontainingprotein,expressed|;	0.0	0.0	0.0	1.21
r2_l6944_t4	WRI3|ADAP|WRINKLED3|ARIA-interactingdoubleAP2domainprotein|;Description:EncodesADAP,anAP2-domainproteinthatinteractswithARIA.ADAPisapositiveregulatoroftheABAresponseandisalsoinvolvedinregulatingseedlinggrowth.|LOC_OS08G34360|;Description:AP2domaincontainingprotein,expressed|;	0.0	0.0	0.0	-1.36
r2_l5761_t11	WRI3|ADAP|WRINKLED3|ARIA-interactingdoubleAP2domainprotein|;Description:EncodesADAP,anAP2-domainproteinthatinteractswithARIA.ADAPisapositiveregulatoroftheABAresponseandisalsoinvolvedinregulatingseedlinggrowth.|LOC_OS11G03540|;Description:AP2domaincontainingprotein,expressed|;	0.0	0.0	0.0	1.19
r1_l18294_t1	RAP2.6|related to AP2 6|; Description: encodes a member of the ERF (ethylene response factor) subfamily B-4 of ERF/AP2 transcription factor family (RAP2.6). The protein contains one AP2 domain. There are 7 members in this subfamily.|; LOC_OS04G34970|; Description: AP2 domain containing protein, expressed|;	0.0	-1092	0.0	0.0
r2_l6227_t19	Description:encodesamemberoftheDREBsubfamilyA-5ofERF/AP2transcriptionfactorfamily.TheproteincontainsoneAP2domain.Thereare15membersinthissubfamilyincludingRAP2.1,RAP2.9andRAP2.10.Overexpressioninculturedcellsresultsinanincreaseinpectindeposition.|;LOC_OS06G10780|;Description:AP2domaincontainingprotein,expressed|;	0.0	-3414	1602	0.0
r1_l2576_t1	ERF3|ethyleneresponsiveelementbindingfactor3|ATERF3|;Description:encodesamemberoftheERF(ethyleneresponsefactor)subfamilyB-1ofERF/AP2transcriptionfactorfamily(ATERF-3).TheproteincontainsoneAP2domain.Thereare15membersinthissubfamilyincludingATERF-3,ATERF-4,ATERF-7,andleafypetiole.|;LOC_OS06G06540|;Description:AP2domaincontainingprotein,expressed|;	0.0	-4794	1198	-2.34
r2_l5420_t2	ATERF8|ERF8|ATERF-8|ETHYLENERESPONSEELEMENTBINDINGFACTOR4|ethyleneresponsefactor8|;Description:encodesamemberoftheERF(ethyleneresponsefactor)subfamilyB-1ofERF/AP2transcriptionfactorfamily(ATERF-8).TheproteincontainsoneAP2domain.Thereare15membersinthissubfamilyincludingATERF-3,ATERF-4,ATERF-7,andleafypetiole.|;LOC_OS04G52090|;Description:AP2domaincontainingprotein,expressed|;	0.0	0.0	2083	-4.05
r2_l7897_t44	relatedtoAP212|RAP2.12|;Description:EncodesamemberoftheERF(ethyleneresponsefactor)subfamilyB-2ofERF/AP2transcriptionfactorfamily(RAP2.12).TheproteincontainsoneAP2domain.Thereare5membersinthissubfamilyincludingRAP2.2ANDRAP2.12.Involvedinoxygensensing.|;LOC_OS03G08470|;Description:AP2domaincontainingprotein,expressed|;	0.0	0.0	-1687	0.0
r1_l16417_t3	relatedtoAP212|RAP2.12|;Description:EncodesamemberoftheERF(ethyleneresponsefactor)subfamilyB-2ofERF/AP2transcriptionfactorfamily(RAP2.12).TheproteincontainsoneAP2domain.Thereare5membersinthissubfamilyincludingRAP2.2ANDRAP2.12.Involvedinoxygensensing.|;LOC_OS05G29810|;Description:AP2domaincontainingprotein,expressed|;	1545	0.0	1877	1.25
r2_l1627_t48	related to AP2 12|RAP2.12|; Description: Encodes a member of the ERF (ethylene response factor) subfamily B-2 of ERF/AP2 transcription factor family (RAP2.12). The protein contains one AP2 domain. There are 5 members in this subfamily including RAP2.2 AND RAP2.12. Involved in oxygen sensing.|; LOC_OS07G42510|; Description: AP2 domain containing protein, expressed|;	0.0	-2438	0.0	0.0
r2_l9278_t2	;Description:encodesamemberoftheDREBsubfamilyA-6ofERF/AP2transcriptionfactorfamily.TheproteincontainsoneAP2domain.Thereare8membersinthissubfamilyincludingRAP2.4.|LOC_OS05G49700|;Description:AP2domaincontainingprotein,expressed|;	0.0	0.0	0.0	1.98
r1_l4277_t1	Description:encodesamemberoftheDREBsubfamilyA-6ofERF/AP2transcriptionfactorfamily.TheproteincontainsoneAP2domain.Thereare8membersinthissubfamilyincludingRAP2.4.|;LOC_OS05G49700|;Description:AP2domaincontainingprotein,expressed|;	-1013	0.0	0.0	1.41
r1_l4955_t6	TEMPRANILLO2|RAP2.8|RAV2|EDF2|TEM2|RELATEDTOAP28|relatedtoABI3/VP12|AtRAV2|ETHYLENERESPONSEDNABINDINGFACTOR2|;Description:Rav2ispartofacomplexthathasbeennamed`regulatorofthe(H+)-ATPaseofthevacuolarandendosomalmembranes'(RAVE)|;LOC_OS01G04800|;Description:B3DNAbindingdomaincontainingprotein,expressed|;	0.0	0.0	-1172	0.0
r2_l24046_t16	TEMPRANILLO2|RAP2.8|RAV2|EDF2|TEM2|RELATEDTOAP28|relatedtoABI3/VP12|AtRAV2|ETHYLENERESPONSEDNABINDINGFACTOR2|;Description:Rav2ispartofacomplexthathasbeennamed`regulatorofthe(H+)-ATPaseofthevacuolarandendosomalmembranes'(RAVE)|;LOC_OS01G04800|;Description:B3DNAbindingdomaincontainingprotein,expressed|;	0.0	0.0	-1655	0.0
r2_l9105_t5	;Description:encodesamemberoftheDREBsubfamilyA-4ofERF/AP2transcriptionfactorfamily.TheproteincontainsoneAP2domain.Thereare17membersinthissubfamilyincludingTINY.|LOC_OS11G13840|;Description:AP2domaincontainingprotein,expressed|;	0.0	0.0	0.0	2.67
r1_l124_t5	ERF73|HRE1|AtERF73|ethylene response factor 73|HYPOXIA RESPONSIVE ERF (ETHYLENE RESPONSE FACTOR) 1|; Description: Encodes a member of the ERF (ethylene response factor) subfamily B-2 of ERF/AP2 transcription factor family. The protein contains one AP2 domain. There are 5 members in this subfamily including RAP2.2 AND RAP2.12.|; LOC_OS03G08470|; Description: AP2 domain containing protein, expresse…	0.0	-2.05	0.0	0.0
r1_l45550_t1	ERF73|HRE1|AtERF73|ethyleneresponsefactor73|HYPOXIARESPONSIVEERF(ETHYLENERESPONSEFACTOR)1|;Description:EncodesamemberoftheERF(ethyleneresponsefactor)subfamilyB-2ofERF/AP2transcriptionfactorfamily.TheproteincontainsoneAP2domain.Thereare5membersinthissubfamilyincludingRAP2.2ANDRAP2.12.|LOC_OS03G08490|;Description:AP2domaincontainingprotein,expressed|;	0.0	0.0	0.0	1.0
r1_l4561_t1	ERF73|HRE1|AtERF73|ethyleneresponsefactor73|HYPOXIARESPONSIVEERF(ETHYLENERESPONSEFACTOR)1|;Description:EncodesamemberoftheERF(ethyleneresponsefactor)subfamilyB-2ofERF/AP2transcriptionfactorfamily.TheproteincontainsoneAP2domain.Thereare5membersinthissubfamilyincludingRAP2.2ANDRAP2.12.|;LOC_OS03G08500|;Description:AP2domaincontainingprotein,expressed|;	1384	0.0	0.0	-1.14
r2_l22359_t13	ERF73|HRE1|AtERF73|ethylene response factor 73|HYPOXIA RESPONSIVE ERF (ETHYLENE RESPONSE FACTOR) 1|; Description: Encodes a member of the ERF (ethylene response factor) subfamily B-2 of ERF/AP2 transcription factor family. The protein contains one AP2 domain. There are 5 members in this subfamily including RAP2.2 AND RAP2.12.|; LOC_OS03G08500|; Description: AP2 domain containing protein, expresse…	0.0	2879	0.0	1.95
r1_l8496_t1	Description:encodesamemberoftheDREBsubfamilyA-4ofERF/AP2transcriptionfactorfamily.TheproteincontainsoneAP2domain.Thereare17membersinthissubfamilyincludingTINY.|;LOC_OS02G13710|;Description:ethylene-responsivetranscriptionfactorTINY,putative,expressed|;	0.0	-2028	2569	0.0
r2_l9184_t24	Description: encodes a member of the DREB subfamily A-4 of ERF/AP2 transcription factor family. The protein contains one AP2 domain. There are 17 members in this subfamily including TINY.|; LOC_OS02G13710|; Description: ethylene-responsive transcription factor TINY, putative, expressed|;	0.0	-1887	0.0	0.0
r2_l26737_t12	relatedtoAP24|WIND1|RAP2.4|woundinduceddedifferentiation1|;Description:EncodesamemberoftheDREBsubfamilyA-6ofERF/AP2transcriptionfactorfamily(RAP2.4).TheproteincontainsoneAP2domain.Roleinmediatinglightandethylenesignaling.|;LOC_OS03G09170|;Description:ethylene-responsivetranscriptionfactor,putative,expressed|;	0.0	-1092	1346	0.0
r1_l2808_t2	relatedtoAP24|WIND1|RAP2.4|woundinduceddedifferentiation1|;Description:EncodesamemberoftheDREBsubfamilyA-6ofERF/AP2transcriptionfactorfamily(RAP2.4).TheproteincontainsoneAP2domain.Roleinmediatinglightandethylenesignaling.|;LOC_OS06G11860|;Description:ethylene-responsivetranscriptionfactor,putative,expressed|;	0.0	0.0	-1191	0.0
r1_l4875_t7	related to AP2 4|WIND1|RAP2.4|wound induced dedifferentiation 1|; Description: Encodes a member of the DREB subfamily A-6 of ERF/AP2 transcription factor family (RAP2.4). The protein contains one AP2 domain. Role in mediating light and ethylene signaling.|; LOC_OS09G20350|; Description: ethylene-responsive transcription factor, putative, expressed|;	0.0	-1365	0.0	0.0
r1_l35819_t1	ERFdomain53|ERF53|AtERF53|;Description:EncodesERF53,adrought-inducedtranscriptionfactor.BelongstotheAP2/ERFsuperfamily,andhasahighlyconservedAP2domain.Regulatesdrought-responsivegeneexpressionsbybindingtotheGCCboxand/ordehydration-responsiveelement(DRE)inthepromoterofdownstreamgenes.OverexpressionofAtERF53drivenbytheCaMV35Spromoterresultedinanunstabledrought-tolerantphenotypeinT2transgenicplants.…	0.0	0.0	1346	0.0
r1_l47861_t1	LOC_OS08G41000|;Description:extracellularligand-gatedionchannel,putative,expressed|;	0.0	0.0	1569	0.0
r2_l10452_t4	LOC_OS08G41000|;Description:extracellularligand-gatedionchannel,putative,expressed|;	0.0	0.0	0.0	1.45
r1_l8680_t1	DREB and EAR motif protein 3|DEAR3|; Description: encodes a member of the DREB subfamily A-5 of ERF/AP2 transcription factor family. The protein contains one AP2 domain. There are 16 members in this subfamily including RAP2.1, RAP2.9 and RAP2.10.|; LOC_OS04G55520|; Description: AP2 domain containing protein, expressed|;	0.0	-1046	0.0	1.38
r1_l10229_t3	TOE1|RAP2.7|TARGET OF EARLY ACTIVATION TAGGED (EAT) 1|related to AP2.7|; LOC_OS05G03040|; Description: AP2 domain containing protein, expressed|;	0.0	-1.73	0.0	0.0
r2_l2391_t136	TOE1|RAP2.7|TARGET OF EARLY ACTIVATION TAGGED (EAT) 1|related to AP2.7|; LOC_OS05G03040|; Description: AP2 domain containing protein, expressed|;	0.0	-2031	0.0	0.0
r1_l15949_t1	TOE1|RAP2.7|TARGET OF EARLY ACTIVATION TAGGED (EAT) 1|related to AP2.7|; LOC_OS07G13170|; Description: AP2 domain containing protein, expressed|;	0.0	-1.0	0.0	0.0
r1_l33449_t1	LOC_OS05G32270|; Description: AP2 domain containing protein, expressed|;	0.0	-1954	0.0	0.0
r1_l43420_t1	LOC_OS06G05340|;Description:AP2domaincontainingprotein,expressed|;	2505	0.0	1047	-1.34
r1_l25592_t1	;Description:encodesamemberoftheDREBsubfamilyA-4ofERF/AP2transcriptionfactorfamily.TheproteincontainsoneAP2domain.Thereare17membersinthissubfamilyincludingTINY.|LOC_OS02G43970|;Description:AP2domaincontainingprotein,expressed|;	0.0	0.0	0.0	-2.08
r1_l20648_t1	;Description:encodesamemberoftheDREBsubfamilyA-4ofERF/AP2transcriptionfactorfamily.TheproteincontainsoneAP2domain.Thereare17membersinthissubfamilyincludingTINY.|LOC_OS04G46440|;Description:AP2domaincontainingprotein,expressed|;	0.0	0.0	0.0	1.6
r2_l3006_t3	Description: encodes a member of the DREB subfamily A-4 of ERF/AP2 transcription factor family. The protein contains one AP2 domain. There are 17 members in this subfamily including TINY.|; LOC_OS10G41130|; Description: AP2 domain containing protein, expressed|;	0.0	-1209	0.0	0.0
r1_l18683_t1	Description:encodesamemberoftheDREBsubfamilyA-4ofERF/AP2transcriptionfactorfamily.TheproteincontainsoneAP2domain.Thereare17membersinthissubfamilyincludingTINY.|;LOC_OS10G41130|;Description:AP2domaincontainingprotein,expressed|;	1657	-2291	1193	0.0
r1_l984_t2	related to AP2 2|RAP2.2|; Description: encodes a member of the ERF (ethylene response factor) subfamily B-2 of ERF/AP2 transcription factor family (RAP2.2). The protein contains one AP2 domain. There are 5 members in this subfamily including RAP2.2 AND RAP2.12.|; LOC_OS02G54160|; Description: AP2 domain containing protein, expressed|;	0.0	-1607	0.0	0.0
r1_l14695_t1	ERF72|EBP|ethylene-responsiveelementbindingprotein|RELATEDTOAP23|ATEBP|ETHYLENERESPONSEFACTOR72|RAP2.3|;Description:EncodesamemberoftheERF(ethyleneresponsefactor)subfamilyB-2oftheplantspecificERF/AP2transcriptionfactorfamily(RAP2.3).TheproteincontainsoneAP2domain.Thereare5membersinthissubfamilyincludingRAP2.2ANDRAP2.12.ItislocalizedtothenucleusandactsasatranscriptionalactivatorthroughtheGCC-box.I…	0.0	0.0	0.0	2.34
r1_l10498_t1	LOC_OS06G42850|;Description:extracellularligand-gatedionchannel,putative,expressed|;	0.0	0.0	-1521	0.0
r2_l8846_t59	AtERF98|AtTDR1|TDR1|ERF98|EthyleneResponseFactor98|TranscriptionalRegulatorofDefenseResponse1|;Description:encodesamemberoftheERF(ethyleneresponsefactor)subfamilyB-3ofERF/AP2transcriptionfactorfamily.TheproteincontainsoneAP2domain.Thereare18membersinthissubfamilyincludingATERF-1,ATERF-2,ANDATERF-5.|;LOC_OS07G12510|;Description:AP2domaincontainingprotein,expressed|;	0.0	0.0	-1466	0.0
r2_l18524_t2	ATWRI1|WRI1|ASML1|ACTIVATOR OF SPO(MIN)::LUC1|WRI|WRINKLED|WRINKLED 1|; Description: WRINKLED1 encodes transcription factor of the AP2/ERWEBP class. Protein has two plant-specific (AP2/EREB) DNA-binding domains and is involved in the control of storage compound biosynthesis in Arabidopsis. Mutants have wrinkled seed phenotype, due to a defect in the incorporation of sucrose and glucose into triac…	0.0	-2.06	0.0	0.0
r1_l12757_t1	LOC_OS02G29550|; Description: AP2 domain containing protein, expressed|;	0.0	-1.16	0.0	0.0
r1_l2785_t2	ATERF-1|ethylene responsive element binding factor 1|ERF-1|; Description: Encodes a member of the ERF (ethylene response factor) subfamily B-3 of ERF/AP2 transcription factor family (ATERF-1). The protein contains one AP2 domain. There are 18 members in this subfamily including ATERF-1, ATERF-2, AND ATERF-5.|; LOC_OS01G54890|; Description: ethylene-responsive transcription factor 2, putative, exp…	0.0	-2472	0.0	2.37
r1_l33136_t1	MRB1|ATMRB1|ARABIDOPSISMEMBRANERELATEDBIGGER1|MEMBRANERELATEDBIGGER1|;Description:Encodes a plasma membrane protein involved in the positive regulation of organ size development.Overexpression results in organ size enlargement.|;LOC_OS02G35830|;Description:extracellular ligand-gated ion channel,putative,expressed|;	2193	0.0	0.0	1.39
r1_l1408_t2	DREB1A|C-REPEATBINDINGFACTOR3|CBF3|dehydrationresponseelementB1A|ATCBF3|;Description:encodesamemberoftheDREBsubfamilyA-1ofERF/AP2transcriptionfactorfamily(CBF3).TheproteincontainsoneAP2domain.Therearesixmembersinthissubfamily,includingCBF1,CBF2,andCBF3.Thisgeneisinvolvedinresponsetolowtemperatureandabscisicacid.|;LOC_OS04G48350|;Description:dehydration-responsiveelement-bindingprotein,putative,ex…	2142	-2928	3005	0.0
r2_l4653_t10	DREB1A|C-REPEATBINDINGFACTOR3|CBF3|dehydrationresponseelementB1A|ATCBF3|;Description:encodesamemberoftheDREBsubfamilyA-1ofERF/AP2transcriptionfactorfamily(CBF3).TheproteincontainsoneAP2domain.Therearesixmembersinthissubfamily,includingCBF1,CBF2,andCBF3.Thisgeneisinvolvedinresponsetolowtemperatureandabscisicacid.|;LOC_OS04G48350|;Description:dehydration-responsiveelement-bindingprotein,putative,ex…	3621	0.0	3199	0.0
r1_l6917_t2	DREB1A|C-REPEATBINDINGFACTOR3|CBF3|dehydrationresponseelementB1A|ATCBF3|;Description:encodesamemberoftheDREBsubfamilyA-1ofERF/AP2transcriptionfactorfamily(CBF3).TheproteincontainsoneAP2domain.Therearesixmembersinthissubfamily,includingCBF1,CBF2,andCBF3.Thisgeneisinvolvedinresponsetolowtemperatureandabscisicacid.|;LOC_OS09G35020|;Description:AP2domaincontainingprotein,expressed|;	1.0	0.0	2931	-4.89
r1_l3179_t1	DREB1A|C-REPEATBINDINGFACTOR3|CBF3|dehydrationresponseelementB1A|ATCBF3|;Description:encodesamemberoftheDREBsubfamilyA-1ofERF/AP2transcriptionfactorfamily(CBF3).TheproteincontainsoneAP2domain.Therearesixmembersinthissubfamily,includingCBF1,CBF2,andCBF3.Thisgeneisinvolvedinresponsetolowtemperatureandabscisicacid.|;LOC_OS09G35030|;Description:dehydration-responsiveelement-bindingprotein,putative,ex…	3008	0.0	2279	-1.87
r1_l88_t1	DREB1A|C-REPEATBINDINGFACTOR3|CBF3|dehydrationresponseelementB1A|ATCBF3|;Description:encodesamemberoftheDREBsubfamilyA-1ofERF/AP2transcriptionfactorfamily(CBF3).TheproteincontainsoneAP2domain.Therearesixmembersinthissubfamily,includingCBF1,CBF2,andCBF3.Thisgeneisinvolvedinresponsetolowtemperatureandabscisicacid.|;LOC_OS09G35030|;Description:dehydration-responsiveelement-bindingprotein,putative,ex…	2315	0.0	1618	0.0
r2_l16796_t3	DREB1B|DREBINDINGPROTEIN1B|CBF1|C-repeat/DREbindingfactor1|ATCBF1|;Description:TranscriptionalactivatorthatbindstotheDRE/CRTregulatoryelementandinducesCOR(cold-regulated)geneexpressionincreasingplantfreezingtolerance.ItencodesamemberoftheDREBsubfamilyA-1ofERF/AP2transcriptionfactorfamily(CBF1).TheproteincontainsoneAP2domain.Therearesixmembersinthissubfamily,includingCBF1,CBF2,andCBF3.Thisgeneisin…	3827	0.0	3516	-1.04
r2_l24605_t1	;Description:encodesamemberoftheDREBsubfamilyA-5ofERF/AP2transcriptionfactorfamily.TheproteincontainsoneAP2domain.Thereare15membersinthissubfamilyincludingRAP2.1,RAP2.9andRAP2.10.Amaternallyexpressedimprintedgene.|LOC_OS08G41030|;Description:AP2domaincontainingprotein,expressed|;	0.0	0.0	0.0	-4.66
r1_l10281_t1	APETALA2|FLO2|FLOWER1|AP2|FL1|FLORALMUTANT2|AtAP2|;Description:Encodesafloralhomeoticgene,amemberoftheAP2/EREBP(ethyleneresponsiveelementbindingprotein)classoftranscriptionfactorsandisinvolvedinthespecificationoffloralorganidentity,establishmentoffloralmeristemidentity,suppressionoffloralmeristemindeterminancy,anddevelopmentoftheovuleandseedcoat.AP2alsohasaroleincontrollingseedmass.Dominantnegati…	0.0	0.0	-1332	0.0
r1_l42410_t1	APETALA2|FLO2|FLOWER1|AP2|FL1|FLORALMUTANT2|AtAP2|;Description:Encodesafloralhomeoticgene,amemberoftheAP2/EREBP(ethyleneresponsiveelementbindingprotein)classoftranscriptionfactorsandisinvolvedinthespecificationoffloralorganidentity,establishmentoffloralmeristemidentity,suppressionoffloralmeristemindeterminancy,anddevelopmentoftheovuleandseedcoat.AP2alsohasaroleincontrollingseedmass.Dominantnegati…	0.0	0.0	-1.0	0.0
r1_l17979_t1	DREB2A|DRE-bindingprotein2A|DEHYDRATION-RESPONSIVEELEMENTBINDINGPROTEIN2|DREB2|;Description:EncodesatranscriptionfactorthatspecificallybindstoDRE/CRTciselements(responsivetodroughtandlow-temperaturestress).BelongstotheDREBsubfamilyA-2ofERF/AP2transcriptionfactorfamily(DREB2A).ThereareeightmembersinthissubfamilyincludingDREB2B.TheproteincontainsoneAP2domain.Overexpressionoftranscriptionalactivatio…	0.0	0.0	0.0	-1.06
r2_l20847_t1	TINY2|;Description:encodesamemberoftheDREBsubfamilyA-4ofERF/AP2transcriptionfactorfamily.TheproteincontainsoneAP2domain.Thereare17membersinthissubfamilyincludingTINY.|LOC_OS02G45420|;Description:AP2domaincontainingprotein,expressed|;	0.0	0.0	0.0	-2.31
r2_l21689_t1	TINY2|;Description:encodesamemberoftheDREBsubfamilyA-4ofERF/AP2transcriptionfactorfamily.TheproteincontainsoneAP2domain.Thereare17membersinthissubfamilyincludingTINY.|;LOC_OS10G38000|;Description:dehydration-responsiveelement-bindingprotein,putative,expressed|;	0.0	0.0	1679	-2.23
r1_l36555_t1	relatedtoAP26l|Rap2.6L|;Description:encodesamemberoftheERF(ethyleneresponsefactor)subfamilyB-4ofERF/AP2transcriptionfactorfamily.TheproteincontainsoneAP2domain.Thereare7membersinthissubfamily.|LOC_OS04G32620|;Description:ethylene-responsivetranscriptionfactorERF114,putative,expressed|;	0.0	0.0	0.0	5.15
r2_l25270_t5	relatedtoAP26l|Rap2.6L|;Description:encodesamemberoftheERF(ethyleneresponsefactor)subfamilyB-4ofERF/AP2transcriptionfactorfamily.TheproteincontainsoneAP2domain.Thereare7membersinthissubfamily.|LOC_OS04G32620|;Description:ethylene-responsivetranscriptionfactorERF114,putative,expressed|;	0.0	0.0	0.0	4.73
r1_l11008_t2	LEP|LEAFYPETIOLE|;Description:EncodesamemberoftheERF(ethyleneresponsefactor)subfamilyB-1ofERF/AP2transcriptionfactorfamily(LEAFYPETIOLE).TheproteincontainsoneAP2domain.Thereare15membersinthissubfamilyincludingATERF-3,ATERF-4,ATERF-7,andLEAFYPETIOLE.Actsasapositiveregulatorofgibberellicacid-inducedgermination.|;LOC_OS03G60120|;Description:AP2domaincontainingprotein,expressed|;	0.0	0.0	-1663	0.0
r2_l6814_t19	BABYBOOM|BBM|;Description:EncodesanAP2-domaincontainingproteinsimilartoANT.Expressedinembryosandlateralrootprimordium.|;LOC_OS01G67410|;Description:AP2%2FEREBPtranscriptionfactorBABYBOOM,putative,expressed|;	0.0	-1776	-1461	0.0
r1_l21803_t1	ethyleneresponsefactor110|ERF110|;Description:encodesamemberoftheERF(ethyleneresponsefactor)subfamilyB-4ofERF/AP2transcriptionfactorfamily.TheproteincontainsoneAP2domainandisphosphorylatedinplanta.Thereare7membersinthissubfamily.|LOC_OS01G64790|;Description:AP2domaincontainingprotein,expressed|;	0.0	0.0	0.0	2.45
r2_l8753_t30	ethyleneresponsefactor110|ERF110|;Description:encodesamemberoftheERF(ethyleneresponsefactor)subfamilyB-4ofERF/AP2transcriptionfactorfamily.TheproteincontainsoneAP2domainandisphosphorylatedinplanta.Thereare7membersinthissubfamily.|LOC_OS01G64790|;Description:AP2domaincontainingprotein,expressed|;	0.0	0.0	0.0	1.86
r1_l6140_t2	ethyleneresponsefactor110|ERF110|;Description:encodesamemberoftheERF(ethyleneresponsefactor)subfamilyB-4ofERF/AP2transcriptionfactorfamily.TheproteincontainsoneAP2domainandisphosphorylatedinplanta.Thereare7membersinthissubfamily.|;LOC_OS02G52670|;Description:AP2domaincontainingprotein,expressed|;	0.0	-3645	1.61	0.0
r1_l25624_t1	ethyleneresponsefactor110|ERF110|;Description:encodesamemberoftheERF(ethyleneresponsefactor)subfamilyB-4ofERF/AP2transcriptionfactorfamily.TheproteincontainsoneAP2domainandisphosphorylatedinplanta.Thereare7membersinthissubfamily.|;LOC_OS11G06770|;Description:ethylene-responsivetranscriptionfactorERF110,putative,expressed|;	0.0	0.0	2135	1.38
r1_l36556_t1	;Description:encodesamemberoftheERF(ethyleneresponsefactor)subfamilyB-4ofERF/AP2transcriptionfactorfamily.TheproteincontainsoneAP2domain.Thereare7membersinthissubfamily.|LOC_OS04G32620|;Description:ethylene-responsivetranscriptionfactorERF114,putative,expressed|;	0.0	0.0	0.0	2.86
r2_l23850_t16	Description:encodesamemberoftheDREBsubfamilyA-6ofERF/AP2transcriptionfactorfamily.TheproteincontainsoneAP2domain.Thereare8membersinthissubfamilyincludingRAP2.4.|;LOC_OS09G20350|;Description:ethylene-responsivetranscriptionfactor,putative,expressed|;	0.0	-1061	-1.61	0.0
r1_l45134_t1	LOC_OS01G46870|;Description:AP2domaincontainingprotein,expressed|	3505	0.0	-2408	0.0
r1_l933_t1	LOC_OS01G64790|;Description:AP2domaincontainingprotein,expressed|	-2.08	0.0	1202	1.42
r1_l6393_t2	LOC_OS02G06330|;Description:AP2domaincontainingprotein,expressed|	0.0	0.0	1306	0.0
r1_l53230_t1	LOC_OS02G35240|;Description:dehydration-responsiveelement-bindingprotein,putative,expressed|	0.0	0.0	2083	0.0
r1_l50_t2	LOC_OS02G45420|; Description: AP2 domain containing protein, expressed|	0.0	-1.0	0.0	-2.6
r1_l2125_t1	LOC_OS02G45450|;Description:dehydration-responsiveelement-bindingprotein,putative,expressed|	1859	-3645	2.83	0.0
r2_l22124_t2	LOC_OS03G08500|;Description:AP2domaincontainingprotein,expressed|	-1.0	0.0	0.0	1.77
r1_l20674_t1	LOC_OS03G08500|;Description:AP2domaincontainingprotein,expressed|	0.0	0.0	0.0	2.18
r1_l8013_t1	LOC_OS03G08500|;Description:AP2domaincontainingprotein,expressed|	0.0	0.0	0.0	1.7
r2_l13864_t2	LOC_OS03G08500|;Description:AP2domaincontainingprotein,expressed|	0.0	0.0	0.0	1.41
r1_l10595_t2	LOC_OS03G09170|;Description:ethylene-responsivetranscriptionfactor,putative,expressed|	1203	-1206	2399	0.0
r1_l17286_t1	LOC_OS03G09170|;Description:ethylene-responsivetranscriptionfactor,putative,expressed|	1274	-1837	1527	0.0
r1_l21539_t1	LOC_OS03G15660|;Description:AP2domaincontainingprotein,expressed|	0.0	0.0	2931	0.0
r1_l20907_t2	LOC_OS04G55560|; Description: AP2 domain containing protein, expressed|	0.0	-1554	0.0	0.0
r2_l11035_t6	LOC_OS04G55560|; Description: AP2 domain containing protein, expressed|	0.0	-1595	0.0	0.0
r1_l17445_t1	LOC_OS05G03040|; Description: AP2 domain containing protein, expressed|	0.0	-2221	0.0	0.0
r1_l15301_t2	LOC_OS05G36100|;Description:AP2domaincontainingprotein,expressed|	0.0	0.0	0.0	4.62
r2_l29963_t1	LOC_OS05G36100|;Description:AP2domaincontainingprotein,expressed|	0.0	0.0	0.0	4.15
r1_l21147_t1	LOC_OS05G49700|;Description:AP2domaincontainingprotein,expressed|	0.0	0.0	0.0	3.28
r1_l11351_t1	LOC_OS06G10780|;Description:AP2domaincontainingprotein,expressed|	1.85	0.0	0.0	-2.9
r1_l11113_t1	LOC_OS06G10780|;Description:AP2domaincontainingprotein,expressed|	0.0	0.0	0.0	-4.05
r1_l12862_t1	LOC_OS06G11860|;Description:ethylene-responsivetranscriptionfactor,putative,expressed|	0.0	0.0	-1686	0.0
r1_l34936_t1	LOC_OS06G42850|;Description:extracellularligand-gatedionchannel,putative,expressed|	0.0	0.0	-3775	0.0
r2_l22526_t1	LOC_OS07G03250|;Description:AP2-likeethylene-responsivetranscriptionfactorPLETHORA2,putative,expressed|	-2665	0.0	-2698	0.0
r1_l23767_t3	LOC_OS08G31580|;Description:ethylene-responsivetranscriptionfactor,putative,expressed|	0.0	0.0	1475	0.0
r1_l15549_t1	LOC_OS09G13940|;Description:AP2domaincontainingprotein,expressed|	0.0	0.0	1899	0.0
r1_l10280_t1	LOC_OS09G20350|;Description:ethylene-responsivetranscriptionfactor,putative,expressed|	0.0	-1341	-1873	0.0
r1_l2244_t1	LOC_OS09G35030|;Description:dehydration-responsiveelement-bindingprotein,putative,expressed|	1451	-3822	1379	0.0
r1_l3893_t2	LOC_OS09G35030|;Description:dehydration-responsiveelement-bindingprotein,putative,expressed|	2423	0.0	1213	0.0
r1_l4450_t2	LOC_OS09G35030|;Description:dehydration-responsiveelement-bindingprotein,putative,expressed|	2223	0.0	1976	0.0
r1_l14385_t2	LOC_OS11G13840|;Description:AP2domaincontainingprotein,expressed|	0.0	0.0	0.0	3.13

## Sheet: (D) bZIP2_clusterDATA
UniqueID	Name	Drought_R	Bacteria&Drought_R	Drought_S	Bacteria&Drought_S
r2_l7133_t2	AT1G32150;OS03G59460; Symbols: AtbZIP68|bZIP68|basic region/leucine zipper transcription factor 68|; Description: Encodes a G group bZIP transcription factor family member that can bind cis elements with an ACGT core, such as G-box, Hex, C-box and As-1. The protein is localized in the nucleus and can homodimerize and can heterodimerize with other G group members.|; Symbols: LOC_OS03G59460|; Descr…	0.0	1.18	0.0	4.11
r1_l36824_t1	AT2G46270;OS01G46970; Symbols: G-box binding factor 3|GBF3|; Description: encodes a bZIP G-box binding protein whose expression is induced by ABA. It has been shown to bind to Adh that contains the G-box and is induced by cold and water deprivation. GBF3 has been shown to be expressed mostly in the root and dark-grown leaves. GBF3 can act as homodimers and as heterodimers with GFB1, GBF2 and GBF4…	0.0	0.0	0.0	3.46
r2_l18316_t1	AT3G14880;OS05G48650; Symbols: LOC_OS05G48650|; Description: transcription factor HBP-1b, putative, expressed|;	0.0	0.0	0.0	3.37
r1_l39470_t1	AT3G19290;OS02G52780; Symbols: AREB2|ABA-RESPONSIVE ELEMENT BINDING PROTEIN 2|ABRE binding factor 4|ABF4|; Description: bZIP transcription factor with specificity for abscisic acid-responsive elements (ABRE). Mediate ABA-dependent stress responses.|; Symbols: LOC_OS02G52780|; Description: bZIP transcription factor, putative, expressed|;	0.0	0.0	0.0	3.18
r1_l33388_t1	AT5G38800;OS02G49560; Symbols: bZIP43|basic leucine-zipper 43|AtbZIP43|; Symbols: LOC_OS02G49560|; Description: bZIP transcription factor domain containing protein, expressed|;	0.0	0.0	-1.82	2.95
r1_l5349_t1	OS01G46970; Symbols: LOC_OS01G46970|; Description: transcription factor, putative, expressed|	0.0	0.0	0.0	2.92
r1_l3606_t1	AT2G46270;OS05G49420; Symbols: G-box binding factor 3|GBF3|; Description: encodes a bZIP G-box binding protein whose expression is induced by ABA. It has been shown to bind to Adh that contains the G-box and is induced by cold and water deprivation. GBF3 has been shown to be expressed mostly in the root and dark-grown leaves. GBF3 can act as homodimers and as heterodimers with GFB1, GBF2 and GBF4…	0.0	0.0	0.0	2.3
r2_l1706_t10	AT4G01120;OS05G49420; Symbols: BASIC REGION/LEUCINE ZIPPER MOTIF 5|GBF2|G-box binding factor 2|ATBZIP54|; Description: bZIP (basic leucine zipper) transcription factor that binds to the G-box regulatory element found in many plant promoters. GBF2 nuclear localization is increased by blue light|; Symbols: LOC_OS05G49420|; Description: transcription factor, putative, expressed|;	0.0	0.0	0.0	2.24
r1_l52958_t1	AT3G19290;OS02G52780; Symbols: AREB2|ABA-RESPONSIVE ELEMENT BINDING PROTEIN 2|ABRE binding factor 4|ABF4|; Description: bZIP transcription factor with specificity for abscisic acid-responsive elements (ABRE). Mediate ABA-dependent stress responses.|; Symbols: LOC_OS02G52780|; Description: bZIP transcription factor, putative, expressed|;	2.0	0.0	0.0	2.18
r2_l13946_t1	OS03G56010; Symbols: LOC_OS03G56010|; Description: bZIP transcription factor domain containing protein, expressed|	0.0	1.88	0.0	1.98
r1_l17112_t2	AT3G19290;OS08G36790; Symbols: AREB2|ABA-RESPONSIVE ELEMENT BINDING PROTEIN 2|ABRE binding factor 4|ABF4|; Description: bZIP transcription factor with specificity for abscisic acid-responsive elements (ABRE). Mediate ABA-dependent stress responses.|; Symbols: LOC_OS08G36790|; Description: bZIP transcription factor, putative, expressed|;	0.0	0.0	0.0	1.92
r1_l16534_t1	AT4G34000;OS02G52780; Symbols: DPBF5|DC3 PROMOTER-BINDING FACTOR 5|ABF3|abscisic acid responsive elements-binding factor 3|AtABF3|; Description: Encodes an ABA-responsive element-binding protein with similarity to transcription factors that is expressed in response to stress and abscisic acid.|; Symbols: LOC_OS02G52780|; Description: bZIP transcription factor, putative, expressed|;	0.0	0.0	0.0	1.86
r1_l9785_t1	AT5G65210;OS04G54474; Symbols: TGA1|TGACG sequence-specific binding protein 1|; Description: Encodes TGA1, a redox-controlled regulator of systemic acquired resistance. TGA1 targets the activation sequence-1 (as-1) element of the promoter region of defense proteins. TGA1 are S-nitrosylated.|; Symbols: LOC_OS04G54474|; Description: transcription factor, putative, expressed|;	0.0	0.0	0.0	1.76
r1_l58520_t1	OS02G09830; Symbols: LOC_OS02G09830|; Description: bZIP transcription factor domain containing protein, expressed|	2.92	0.0	1.76	1.69
r1_l6243_t1	AT1G45249;OS02G52780; Symbols: AREB1|ABF2|ATAREB1|abscisic acid responsive elements-binding factor 2|ABSCISIC ACID RESPONSIVE ELEMENTS-BINDING PROTEIN 2|AtABF2|; Description: Leucine zipper transcription factor that binds to the abscisic acid (ABA)?responsive element (ABRE) motif in the promoter region of ABA-inducible genes. Enhances drought tolerance in vegetative tissues. Required for normal g…	0.0	0.0	0.0	1.67
r1_l7870_t1	AT4G35840;OS09G37040; Symbols: LOC_OS09G37040|; Description: DUF630/DUF632 domains containing protein, putative, expressed|;	0.0	0.0	1.05	1.64
r1_l1379_t4	AT5G10030;OS04G54474; Symbols: OBF4|TGACG motif-binding factor 4|TGA4|OCS ELEMENT BINDING FACTOR 4|; Description: Encodes a member of basic leucine zipper transcription gene family. Nomenclature according to Xiang, et al. (1997).|; Symbols: LOC_OS04G54474|; Description: transcription factor, putative, expressed|;	0.0	0.0	0.0	1.58
r2_l7575_t57	AT5G10030;OS04G54474; Symbols: OBF4|TGACG motif-binding factor 4|TGA4|OCS ELEMENT BINDING FACTOR 4|; Description: Encodes a member of basic leucine zipper transcription gene family. Nomenclature according to Xiang, et al. (1997).|; Symbols: LOC_OS04G54474|; Description: transcription factor, putative, expressed|;	0.0	-1.18	0.0	1.52
r1_l43667_t1	AT2G46270;OS01G46970; Symbols: G-box binding factor 3|GBF3|; Description: encodes a bZIP G-box binding protein whose expression is induced by ABA. It has been shown to bind to Adh that contains the G-box and is induced by cold and water deprivation. GBF3 has been shown to be expressed mostly in the root and dark-grown leaves. GBF3 can act as homodimers and as heterodimers with GFB1, GBF2 and GBF4…	0.0	0.0	0.0	1.45
r1_l1423_t1	OS04G54474; Symbols: LOC_OS04G54474|; Description: transcription factor, putative, expressed|	0.0	0.0	-1.04	1.29
r2_l21829_t14	AT1G45249;OS06G10880; Symbols: AREB1|ABF2|ATAREB1|abscisic acid responsive elements-binding factor 2|ABSCISIC ACID RESPONSIVE ELEMENTS-BINDING PROTEIN 2|AtABF2|; Description: Leucine zipper transcription factor that binds to the abscisic acid (ABA)?responsive element (ABRE) motif in the promoter region of ABA-inducible genes. Enhances drought tolerance in vegetative tissues. Required for normal g…	0.0	0.0	0.0	1.18
r1_l42780_t1	AT1G45249;OS06G10880; Symbols: AREB1|ABF2|ATAREB1|abscisic acid responsive elements-binding factor 2|ABSCISIC ACID RESPONSIVE ELEMENTS-BINDING PROTEIN 2|AtABF2|; Description: Leucine zipper transcription factor that binds to the abscisic acid (ABA)?responsive element (ABRE) motif in the promoter region of ABA-inducible genes. Enhances drought tolerance in vegetative tissues. Required for normal g…	0.0	0.0	0.0	1.17
r2_l5655_t8	OS12G43790; Symbols: LOC_OS12G43790|; Description: bZIP transcription factor domain containing protein, expressed|	0.0	0.0	0.0	1.12
r1_l28843_t1	AT5G11260;OS06G39960; Symbols: HY5|REVERSAL OF THE DET PHENOTYPE 5|TED 5|ELONGATED HYPOCOTYL 5|; Description: Basic leucine zipper (bZIP) transcription factor. Nuclear localization. Involved in light-regulated transcriptional activation of G-box-containing promoters. Negatively regulated by Cop1. Although cytokinins do not appear to affect the gene's promoter activity, they appear to stabilize th…	0.0	0.0	0.0	1.08
r1_l42778_t1	OS11G11100; Symbols: LOC_OS11G11100|; Description: bZIP transcription factor domain containing protein, expressed|	0.0	0.0	-1.14	1.08
r1_l36445_t1	AT1G45249;OS08G36790; Symbols: AREB1|ABF2|ATAREB1|abscisic acid responsive elements-binding factor 2|ABSCISIC ACID RESPONSIVE ELEMENTS-BINDING PROTEIN 2|AtABF2|; Description: Leucine zipper transcription factor that binds to the abscisic acid (ABA)?responsive element (ABRE) motif in the promoter region of ABA-inducible genes. Enhances drought tolerance in vegetative tissues. Required for normal g…	0.0	0.0	0.0	1.0
r2_l13699_t4	OS07G48820; Symbols: LOC_OS07G48820|; Description: transcription factor, putative, expressed|	0.0	0.0	0.0	1.0
r1_l10047_t3	AT4G34590;OS02G03960; Symbols: Arabidopsis thaliana basic leucine-zipper 11|G-box binding factor 6|ATB2|GBF6|BZIP11|AtbZIP11|; Description: Encodes a basic domain leucine zipper (bZip) transcription factor bZIP11. Translation is repressed by sucrose. Directly regulates gene expression of ASN1 and ProDH2, which are enzyme-coding genes involved in amino acid metabolism.|; Symbols: LOC_OS02G03960|; …	0.0	-1.52	-1.7	0.0
r1_l1036_t2	AT5G28770;OS03G58250; Symbols: BZO2H3|AtbZIP63|Arabidopsis thaliana basic leucine zipper 63|; Description: bZIP protein BZO2H3 mRNA, partial cds|; Symbols: LOC_OS03G58250|; Description: bZIP transcription factor domain containing protein, expressed|;	0.0	-1.11	0.0	0.0
r1_l10527_t1	OS09G37520; Symbols: LOC_OS09G37520|; Description: DUF630/DUF632 domains containing protein, putative, expressed|	0.0	-1.25	-1.24	0.0
r1_l11164_t2	AT1G27000;OS05G08980; Symbols: LOC_OS05G08980|; Description: expressed protein|;	0.0	-1.05	0.0	0.0
r1_l11197_t1	AT4G35240;OS09G37520; Symbols: LOC_OS09G37520|; Description: DUF630/DUF632 domains containing protein, putative, expressed|;	0.0	-1.47	-1.9	0.0
r1_l11868_t1	AT1G04960;OS09G30478; Symbols: LOC_OS09G30478|; Description: expressed protein|;	1.02	-1.13	0.0	0.0
r1_l1204_t1	AT2G18160;OS12G37415; Symbols: bZIP2|FTM3|G-BOX BINDING FACTOR 5|GBF5|ATBZIP2|FLORAL TRANSITION AT THE MERISTEM3|basic leucine-zipper 2|; Description: Encodes a b-ZIP transcription factor.|; Symbols: LOC_OS12G37415|; Description: expressed protein|;	0.0	-1.89	0.0	0.0
r1_l1234_t1	AT3G60320;OS02G43770; Symbols: LOC_OS02G43770|; Description: DUF630/DUF632 domains containing protein, putative, expressed|;	2.42	0.0	0.0	0.0
r1_l129_t3	AT1G42990;OS06G41770; Symbols: ATBZIP60|BZIP60|basic region/leucine zipper motif 60|Bbasic region/leucine zipper motif 60|; Description: bZIP60 consists of a bZIP DNA binding domain followed by a putative transmembrane domain. bZIP60 mRNA is upregulated by the addition of ER stress inducers, tunicamycin (inhibitor of N-linked glycosylation), DTT (inhibitor of disulfide bond formation) and azetin-…	0.0	-1.07	1.44	0.0
r1_l14194_t1	AT4G35900;OS02G58670; Symbols: FD|FD-1|atbzip14|; Description: bZIP protein required for positive regulation of flowering. Mutants are late flowering. FD interacts with FT to promote flowering.Expressed in the shoot apex in floral anlagen, then declines in floral primordia.|; Symbols: LOC_OS02G58670|; Description: bZIP transcription factor domain containing protein, expressed|;	0.0	0.0	1.24	0.0
r1_l14820_t2	AT5G10030;OS08G07970; Symbols: OBF4|TGACG motif-binding factor 4|TGA4|OCS ELEMENT BINDING FACTOR 4|; Description: Encodes a member of basic leucine zipper transcription gene family. Nomenclature according to Xiang, et al. (1997).|; Symbols: LOC_OS08G07970|; Description: transcription factor, putative, expressed|;	0.0	-1.93	0.0	0.0
r1_l14893_t1	AT1G68710;OS08G29150; Symbols: LOC_OS08G29150|; Description: phospholipid-transporting ATPase, putative, expressed|;	0.0	0.0	-1.0	0.0
r1_l15032_t2	AT1G08320;OS05G37170; Symbols: TGA9|TGACG (TGA) motif-binding protein 9|bZIP21|; Symbols: LOC_OS05G37170|; Description: transcription factor, putative, expressed|;	2.14	0.0	0.0	0.0
r1_l15198_t1	AT1G08320;OS11G05480; Symbols: TGA9|TGACG (TGA) motif-binding protein 9|bZIP21|; Symbols: LOC_OS11G05480|; Description: transcription factor, putative, expressed|;	0.0	-1.32	0.0	0.0
r1_l15228_t2	AT2G16770;OS06G50310; Symbols: bZIP23|; Description: Basic-region leucine zipper (bZIP23) transcription factor involved in the adaptation to zinc deficiency. Binds ZDRE motifs.|; Symbols: LOC_OS06G50310|; Description: E2F-related protein, putative, expressed|;	0.0	0.0	1.09	0.0
r1_l16208_t1	AT3G60320;OS10G41310; Symbols: LOC_OS10G41310|; Description: DUF630/DUF632 domains containing protein, putative, expressed|;	0.0	0.0	-2.88	0.0
r1_l17354_t2	AT3G56850;OS05G41070; Symbols: AREB3|ABA-responsive element binding protein 3|DPBF3|; Description: Encodes an ABA-responsive element binding protein with a bZIP domain. Located in the nucleus and expressed in the embryo during seed maturation.|; Symbols: LOC_OS05G41070|; Description: bZIP transcription factor, putative, expressed|;	0.0	0.0	1.22	0.0
r1_l17994_t1	AT2G27090;OS03G20530; Symbols: LOC_OS03G20530|; Description: DUF630/DUF632 domains containing protein, putative, expressed|;	1.09	0.0	0.0	0.0
r1_l1810_t3	AT5G44080;OS01G64730; Symbols: LOC_OS01G64730|; Description: bZIP transcription factor domain containing protein, expressed|;	1.24	0.0	0.0	0.0
r1_l2084_t1	AT1G32150;OS12G13170; Symbols: AtbZIP68|bZIP68|basic region/leucine zipper transcription factor 68|; Description: Encodes a G group bZIP transcription factor family member that can bind cis elements with an ACGT core, such as G-box, Hex, C-box and As-1. The protein is localized in the nucleus and can homodimerize and can heterodimerize with other G group members.|; Symbols: LOC_OS12G13170|; Descr…	0.0	-1.27	0.0	0.0
r1_l21102_t3	AT4G35040;OS06G50310; Symbols: bZIP19|; Description: Basic-region leucine zipper (bZIP19) transcription factor involved in the adaptation to zinc deficiency. Binds ZDRE motifs.|; Symbols: LOC_OS06G50310|; Description: E2F-related protein, putative, expressed|;	0.0	-1.02	0.0	0.0
r1_l22149_t1	AT3G56850;OS01G59760; Symbols: AREB3|ABA-responsive element binding protein 3|DPBF3|; Description: Encodes an ABA-responsive element binding protein with a bZIP domain. Located in the nucleus and expressed in the embryo during seed maturation.|; Symbols: LOC_OS01G59760|; Description: bZIP transcription factor, putative, expressed|;	0.0	-1.05	0.0	0.0
r1_l23111_t1	AT5G06839;OS09G10840; Symbols: bZIP65|TGA10|TGACG (TGA) motif-binding protein 10|; Symbols: LOC_OS09G10840|; Description: transcription factor, putative, expressed|;	0.0	-1.0	0.0	0.0
r1_l23515_t1	AT3G60320;OS01G40330; Symbols: LOC_OS01G40330|; Description: DUF630/DUF632 domains containing protein, putative, expressed|;	0.0	0.0	-1.69	0.0
r1_l24978_t1	AT1G08320;OS06G41100; Symbols: TGA9|TGACG (TGA) motif-binding protein 9|bZIP21|; Symbols: LOC_OS06G41100|; Description: transcription factor, putative, expressed|;	0.0	-2.1	0.0	0.0
r1_l2557_t1	AT5G24800;OS02G16680; Symbols: BZIP9|ARABIDOPSIS THALIANA BASIC LEUCINE ZIPPER 9|BZO2H2|ATBZIP9|basic leucine zipper 9|BASIC LEUCINE ZIPPER O2 HOMOLOG 2|; Description: Encodes bZIP protein BZO2H2.|; Symbols: LOC_OS02G16680|; Description: bZIP transcription factor domain containing protein, expressed|;	0.0	-1.22	0.0	0.0
r1_l28015_t1	OS10G41310; Symbols: LOC_OS10G41310|; Description: DUF630/DUF632 domains containing protein, putative, expressed|	0.0	0.0	-1.31	0.0
r1_l2948_t4	AT2G31370;OS12G06520; Symbols: LOC_OS12G06520|; Description: bZIP transcription factor domain containing protein, expressed|;	0.0	-1.58	0.0	0.0
r1_l29782_t1	AT3G60320;OS10G41310; Symbols: LOC_OS10G41310|; Description: DUF630/DUF632 domains containing protein, putative, expressed|;	0.0	-1.61	-1.17	0.0
r1_l30541_t1	AT2G27090;OS03G20530; Symbols: LOC_OS03G20530|; Description: DUF630/DUF632 domains containing protein, putative, expressed|;	0.0	0.0	-1.05	0.0
r1_l3096_t1	AT2G35530;OS03G13614; Symbols: basic region/leucine zipper transcription factor 16|bZIP16|AtbZIP16|; Description: Encodes a G group bZIP transcription factor family member that can bind cis elements with an ACGT core, such as G-box, Hex, C-box and As-1. The protein is localized in the nucleus and can homodimerize and can heterodimerize with other G group members.|; Symbols: LOC_OS03G13614|; Descr…	0.0	-3.98	0.0	0.0
r1_l3112_t1	AT1G24265;OS01G01070; Symbols: LOC_OS01G01070|; Description: expressed protein|;	1.21	0.0	0.0	0.0
r1_l31786_t1	AT5G06950;OS01G59350; Symbols: TGACG sequence-specific binding protein 2|TGA2|AHBP-1B|; Description: Transcription factor of the B-ZIP family that has high affinity for C-box motifs. Interacts with NPR1 and may regulate PR gene expression. Phosphorylated by a CK2-like protein in vitro. Phosphorylation is enhanced by salicylic acid treatment.|; Symbols: LOC_OS01G59350|; Description: transcription …	0.0	-1.38	0.0	0.0
r1_l3492_t1	AT5G06950;OS07G48820; Symbols: TGACG sequence-specific binding protein 2|TGA2|AHBP-1B|; Description: Transcription factor of the B-ZIP family that has high affinity for C-box motifs. Interacts with NPR1 and may regulate PR gene expression. Phosphorylated by a CK2-like protein in vitro. Phosphorylation is enhanced by salicylic acid treatment.|; Symbols: LOC_OS07G48820|; Description: transcription …	0.0	-1.42	0.0	0.0
r1_l35744_t1	OS01G40330; Symbols: LOC_OS01G40330|; Description: DUF630/DUF632 domains containing protein, putative, expressed|	0.0	0.0	-1.82	0.0
r1_l36950_t1	OS02G33560; Symbols: LOC_OS02G33560|; Description: expressed protein|	3.14	0.0	0.0	0.0
r1_l38924_t1	AT2G40620;OS07G48180; Symbols: LOC_OS07G48180|; Description: bZIP transcription factor domain containing protein, expressed|;	0.0	-1.65	0.0	0.0
r1_l4123_t1	AT4G35900;OS06G50830; Symbols: FD|FD-1|atbzip14|; Description: bZIP protein required for positive regulation of flowering. Mutants are late flowering. FD interacts with FT to promote flowering.Expressed in the shoot apex in floral anlagen, then declines in floral primordia.|; Symbols: LOC_OS06G50830|; Description: bZIP transcription factor domain containing protein, expressed|;	0.0	-3.24	1.0	0.0
r1_l42411_t1	AT2G40620;OS03G21800; Symbols: LOC_OS03G21800|; Description: bZIP transcription factor family protein, putative, expressed|;	0.0	-1.45	0.0	0.0
r1_l4537_t2	OS01G06560; Symbols: LOC_OS01G06560|; Description: transcription factor HBP-1b, putative, expressed|	0.0	0.0	-1.22	0.0
r1_l47674_t1	AT2G17110;OS04G47480; Symbols: LOC_OS04G47480|; Description: DUF630/DUF632 domains containing protein, putative, expressed|;	0.0	0.0	-1.18	0.0
r1_l5342_t2	AT5G06950;OS03G20310; Symbols: TGACG sequence-specific binding protein 2|TGA2|AHBP-1B|; Description: Transcription factor of the B-ZIP family that has high affinity for C-box motifs. Interacts with NPR1 and may regulate PR gene expression. Phosphorylated by a CK2-like protein in vitro. Phosphorylation is enhanced by salicylic acid treatment.|; Symbols: LOC_OS03G20310|; Description: transcription …	0.0	-1.62	0.0	0.0
r1_l55537_t1	AT3G58120;OS01G11350; Symbols: ATBZIP61|BZIP61|; Description: Encodes a member of the BZIP family of transcription factors. Forms heterodimers with the related protein AtbZIP34. Binds to G-boxes in vitro and is localized to the nucleus in onion epidermal cells.|; Symbols: LOC_OS01G11350|; Description: bZIP transcription factor domain containing protein, expressed|;	0.0	0.0	-2.41	0.0
r1_l5887_t1	AT3G20250;OS08G40830; Symbols: pumilio 5|PUM5|APUM5|; Description: Encodes a member of the Arabidopsis Pumilio (APUM) proteins containing PUF domain (eight repeats of approximately 36 amino acids each). PUF proteins regulate both mRNA stability and translation through sequence-specific binding to the 3' UTR of target mRNA transcripts.|; Symbols: LOC_OS08G40830|; Description: pumilio domain-contai…	1.16	0.0	0.0	0.0
r1_l59256_t1	AT4G30130;OS08G40830; Symbols: LOC_OS08G40830|; Description: pumilio domain-containing protein PPD1, putative, expressed|;	0.0	0.0	-3.05	0.0
r1_l7140_t1	OS06G41100; Symbols: LOC_OS06G41100|; Description: transcription factor, putative, expressed|	0.0	-2.15	0.0	0.0
r1_l7912_t1	AT1G52320;OS01G31580; Symbols: LOC_OS01G31580|; Description: BZIP protein, putative, expressed|;	1.04	0.0	0.0	0.0
r1_l8124_t1	AT1G08320;OS01G64020; Symbols: TGA9|TGACG (TGA) motif-binding protein 9|bZIP21|; Symbols: LOC_OS01G64020|; Description: transcription factor, putative, expressed|;	0.0	-1.0	0.0	0.0
r1_l9279_t1	AT2G31370;OS09G34060; Symbols: LOC_OS09G34060|; Description: transcription factor RF2a, putative, expressed|;	0.0	-1.73	0.0	0.0
r1_l9925_t1	AT1G68710;OS05G01030; Symbols: LOC_OS05G01030|; Description: phospholipid-transporting ATPase, putative, expressed|;	0.0	0.0	-2.11	0.0
r2_l11292_t65	AT2G18160;OS05G03865; Symbols: bZIP2|FTM3|G-BOX BINDING FACTOR 5|GBF5|ATBZIP2|FLORAL TRANSITION AT THE MERISTEM3|basic leucine-zipper 2|; Description: Encodes a b-ZIP transcription factor.|; Symbols: LOC_OS05G03865|; Description: expressed protein|;	0.0	-1.7	0.0	0.0
r2_l13267_t46	AT1G22070;OS08G07970; Symbols: TGA1A-related gene 3|TGA3|; Description: Encodes a transcription factor. Like other TGAla-related factors, TGA3 has a highly conserved bZIP region and exhibits similar DNA-binding properties.|; Symbols: LOC_OS08G07970|; Description: transcription factor, putative, expressed|;	0.0	-1.72	0.0	0.0
r2_l14848_t1	AT5G06839;OS09G31390; Symbols: bZIP65|TGA10|TGACG (TGA) motif-binding protein 10|; Symbols: LOC_OS09G31390|; Description: transcription factor, putative, expressed|;	0.0	-2.59	0.0	0.0
r2_l15121_t9	AT4G35900;OS06G50830; Symbols: FD|FD-1|atbzip14|; Description: bZIP protein required for positive regulation of flowering. Mutants are late flowering. FD interacts with FT to promote flowering.Expressed in the shoot apex in floral anlagen, then declines in floral primordia.|; Symbols: LOC_OS06G50830|; Description: bZIP transcription factor domain containing protein, expressed|;	0.0	-3.14	0.0	0.0
r2_l1546_t28	AT5G06950;OS03G20310; Symbols: TGACG sequence-specific binding protein 2|TGA2|AHBP-1B|; Description: Transcription factor of the B-ZIP family that has high affinity for C-box motifs. Interacts with NPR1 and may regulate PR gene expression. Phosphorylated by a CK2-like protein in vitro. Phosphorylation is enhanced by salicylic acid treatment.|; Symbols: LOC_OS03G20310|; Description: transcription …	0.0	-1.08	0.0	0.0
r2_l20390_t3	AT5G06960;OS01G17260; Symbols: OBF5|OCS-element binding factor 5|TGA5|TGACG MOTIF-BINDING FACTOR 5|; Description: Encodes a basic leucine zipper (B-ZIP) containing protein that interacts with NPR1 to promote expression of salicylic acid induced genes. Binds the ocs-element.|; Symbols: LOC_OS01G17260|; Description: transcription factor, putative, expressed|;	0.0	-1.13	0.0	0.0
r2_l20470_t24	AT3G56850;OS05G41070; Symbols: AREB3|ABA-responsive element binding protein 3|DPBF3|; Description: Encodes an ABA-responsive element binding protein with a bZIP domain. Located in the nucleus and expressed in the embryo during seed maturation.|; Symbols: LOC_OS05G41070|; Description: bZIP transcription factor, putative, expressed|;	0.0	0.0	1.21	0.0
r2_l20621_t13	AT3G58120;OS01G11350; Symbols: ATBZIP61|BZIP61|; Description: Encodes a member of the BZIP family of transcription factors. Forms heterodimers with the related protein AtbZIP34. Binds to G-boxes in vitro and is localized to the nucleus in onion epidermal cells.|; Symbols: LOC_OS01G11350|; Description: bZIP transcription factor domain containing protein, expressed|;	0.0	0.0	-1.26	0.0
r2_l21978_t4	AT4G34590;OS03G19375; Symbols: Arabidopsis thaliana basic leucine-zipper 11|G-box binding factor 6|ATB2|GBF6|BZIP11|AtbZIP11|; Description: Encodes a basic domain leucine zipper (bZip) transcription factor bZIP11. Translation is repressed by sucrose. Directly regulates gene expression of ASN1 and ProDH2, which are enzyme-coding genes involved in amino acid metabolism.|; Symbols: LOC_OS03G19375|;	0.0	-3.9	0.0	0.0
r2_l2254_t1	AT1G05270;OS05G42010; Symbols: LOC_OS05G42010|; Description: TraB family protein, putative, expressed|;	0.0	-1.66	0.0	0.0
r2_l23970_t62	AT5G24800;OS02G07840; Symbols: BZIP9|ARABIDOPSIS THALIANA BASIC LEUCINE ZIPPER 9|BZO2H2|ATBZIP9|basic leucine zipper 9|BASIC LEUCINE ZIPPER O2 HOMOLOG 2|; Description: Encodes bZIP protein BZO2H2.|; Symbols: LOC_OS02G07840|; Description: bZIP transcription factor domain containing protein, expressed|;	0.0	-1.09	0.0	0.0
r2_l24335_t3	AT1G52320;OS01G31580; Symbols: LOC_OS01G31580|; Description: BZIP protein, putative, expressed|;	0.0	-2.65	-1.15	0.0
r2_l2605_t96	AT2G40620;OS12G06520; Symbols: LOC_OS12G06520|; Description: bZIP transcription factor domain containing protein, expressed|;	0.0	-1.04	0.0	0.0
r2_l27477_t4	AT1G52320;OS07G11070; Symbols: LOC_OS07G11070|; Description: DUF630/DUF632 domains containing protein, putative, expressed|;	0.0	-2.46	0.0	0.0
r2_l30370_t10	AT4G36730;OS07G10890; Symbols: GBF1|G-box binding factor 1|AtGBF1|; Description: member of a gene family encoding basic leucine zipper proteins (GBFs) which bind the G-box|; Symbols: LOC_OS07G10890|; Description: transcription factor, putative, expressed|;	0.0	-1.37	0.0	0.0
r2_l4773_t15	AT1G32150;OS02G03580; Symbols: AtbZIP68|bZIP68|basic region/leucine zipper transcription factor 68|; Description: Encodes a G group bZIP transcription factor family member that can bind cis elements with an ACGT core, such as G-box, Hex, C-box and As-1. The protein is localized in the nucleus and can homodimerize and can heterodimerize with other G group members.|; Symbols: LOC_OS02G03580|; Descr…	0.0	-1.79	0.0	0.0
r2_l486_t20	AT5G28770;OS12G40920; Symbols: BZO2H3|AtbZIP63|Arabidopsis thaliana basic leucine zipper 63|; Description: bZIP protein BZO2H3 mRNA, partial cds|; Symbols: LOC_OS12G40920|; Description: bZIP transcription factor domain containing protein, expressed|;	0.0	0.0	-1.07	0.0
r2_l5490_t9	AT5G24800;OS06G45140; Symbols: BZIP9|ARABIDOPSIS THALIANA BASIC LEUCINE ZIPPER 9|BZO2H2|ATBZIP9|basic leucine zipper 9|BASIC LEUCINE ZIPPER O2 HOMOLOG 2|; Description: Encodes bZIP protein BZO2H2.|; Symbols: LOC_OS06G45140|; Description: bZIP transcription factor domain containing protein, expressed|;	0.0	-1.2	0.0	0.0
r2_l6996_t9	OS03G58250; Symbols: LOC_OS03G58250|; Description: bZIP transcription factor domain containing protein, expressed|	2.92	0.0	0.0	0.0
r2_l7257_t6	AT2G35530;OS03G13614; Symbols: basic region/leucine zipper transcription factor 16|bZIP16|AtbZIP16|; Description: Encodes a G group bZIP transcription factor family member that can bind cis elements with an ACGT core, such as G-box, Hex, C-box and As-1. The protein is localized in the nucleus and can homodimerize and can heterodimerize with other G group members.|; Symbols: LOC_OS03G13614|; Descr…	0.0	-1.3	0.0	0.0
r2_l9097_t5	AT1G08320;OS01G64020; Symbols: TGA9|TGACG (TGA) motif-binding protein 9|bZIP21|; Symbols: LOC_OS01G64020|; Description: transcription factor, putative, expressed|;	0.0	-1.2	0.0	0.0
r1_l27541_t1	OS01G55150; Symbols: LOC_OS01G55150|; Description: bZIP transcription factor domain containing protein, expressed|	0.0	-3.51	0.0	-1.0
r1_l31294_t1	AT4G30130;OS09G37040; Symbols: LOC_OS09G37040|; Description: DUF630/DUF632 domains containing protein, putative, expressed|;	0.0	0.0	1.0	-1.0
r1_l47311_t1	OS02G14910; Symbols: LOC_OS02G14910|; Description: bZIP transcription factor family protein, putative, expressed|	0.0	0.0	0.0	-1.0
r1_l57343_t1	AT4G39790;OS05G16640; Symbols: LOC_OS05G16640|; Description: DUF630/DUF632 domains containing protein, putative, expressed|;	0.0	0.0	0.0	-1.0
r1_l33305_t1	AT4G39790;OS05G16640; Symbols: LOC_OS05G16640|; Description: DUF630/DUF632 domains containing protein, putative, expressed|;	0.0	0.0	0.0	-1.14
r2_l21727_t3	AT5G11260;OS02G10860; Symbols: HY5|REVERSAL OF THE DET PHENOTYPE 5|TED 5|ELONGATED HYPOCOTYL 5|; Description: Basic leucine zipper (bZIP) transcription factor. Nuclear localization. Involved in light-regulated transcriptional activation of G-box-containing promoters. Negatively regulated by Cop1. Although cytokinins do not appear to affect the gene's promoter activity, they appear to stabilize th…	0.0	0.0	0.0	-1.24
r1_l22168_t1	AT5G28770;OS12G40920; Symbols: BZO2H3|AtbZIP63|Arabidopsis thaliana basic leucine zipper 63|; Description: bZIP protein BZO2H3 mRNA, partial cds|; Symbols: LOC_OS12G40920|; Description: bZIP transcription factor domain containing protein, expressed|;	0.0	0.0	0.0	-1.29
r1_l51398_t1	AT1G06070;OS04G41820; Symbols: LOC_OS04G41820|; Description: transcription factor RF2a, putative, expressed|;	0.0	0.0	0.0	-1.36
r1_l54048_t1	AT2G16770;OS05G41540; Symbols: bZIP23|; Description: Basic-region leucine zipper (bZIP23) transcription factor involved in the adaptation to zinc deficiency. Binds ZDRE motifs.|; Symbols: LOC_OS05G41540|; Description: bZIP transcription factor domain containing protein, expressed|;	0.0	0.0	0.0	-1.41
r1_l14403_t1	AT1G42990;OS06G41770; Symbols: ATBZIP60|BZIP60|basic region/leucine zipper motif 60|Bbasic region/leucine zipper motif 60|; Description: bZIP60 consists of a bZIP DNA binding domain followed by a putative transmembrane domain. bZIP60 mRNA is upregulated by the addition of ER stress inducers, tunicamycin (inhibitor of N-linked glycosylation), DTT (inhibitor of disulfide bond formation) and azetin-…	0.0	-1.83	0.0	-1.43
r1_l6142_t1	AT5G24800;OS06G45140; Symbols: BZIP9|ARABIDOPSIS THALIANA BASIC LEUCINE ZIPPER 9|BZO2H2|ATBZIP9|basic leucine zipper 9|BASIC LEUCINE ZIPPER O2 HOMOLOG 2|; Description: Encodes bZIP protein BZO2H2.|; Symbols: LOC_OS06G45140|; Description: bZIP transcription factor domain containing protein, expressed|;	1.23	-1.79	0.0	-1.54
r1_l15574_t3	OS08G43600; Symbols: LOC_OS08G43600|; Description: bZIP transcription factor domain containing protein, expressed|	0.0	0.0	1.3	-1.61
r1_l20017_t1	AT5G25590;OS05G32760; Symbols: LOC_OS05G32760|; Description: BZIP protein, putative, expressed|;	0.0	-1.91	0.0	-1.66
r1_l33800_t1	AT5G06839;OS09G10840; Symbols: bZIP65|TGA10|TGACG (TGA) motif-binding protein 10|; Symbols: LOC_OS09G10840|; Description: transcription factor, putative, expressed|;	0.0	0.0	0.0	-2.01
r1_l32950_t1	AT3G58120;OS02G14910; Symbols: ATBZIP61|BZIP61|; Description: Encodes a member of the BZIP family of transcription factors. Forms heterodimers with the related protein AtbZIP34. Binds to G-boxes in vitro and is localized to the nucleus in onion epidermal cells.|; Symbols: LOC_OS02G14910|; Description: bZIP transcription factor family protein, putative, expressed|;	0.0	0.0	0.0	-2.03
r2_l8979_t1	OS03G20650; Symbols: LOC_OS03G20650|; Description: bZIP transcription factor domain containing protein, expressed|	0.0	0.0	2.35	-2.14
r1_l6920_t1	AT1G08320;OS11G05480; Symbols: TGA9|TGACG (TGA) motif-binding protein 9|bZIP21|; Symbols: LOC_OS11G05480|; Description: transcription factor, putative, expressed|;	0.0	-1.77	0.0	-2.3
r1_l22857_t1	AT4G30130;OS08G40830; Symbols: LOC_OS08G40830|; Description: pumilio domain-containing protein PPD1, putative, expressed|;	0.0	0.0	0.0	-3.14
r1_l12267_t1	AT3G58120;OS01G55150; Symbols: ATBZIP61|BZIP61|; Description: Encodes a member of the BZIP family of transcription factors. Forms heterodimers with the related protein AtbZIP34. Binds to G-boxes in vitro and is localized to the nucleus in onion epidermal cells.|; Symbols: LOC_OS01G55150|; Description: bZIP transcription factor domain containing protein, expressed|;	0.0	-1.99	0.0	-3.57
r2_l6126_t15	AT2G42380;OS02G14910; Symbols: BZIP34|ATBZIP34|; Description: Encodes a member of the BZIP family of transcription factors. Forms heterodimers with the related protein AtbZIP61. Binds to G-boxes in vitro and is localized to the nucleus in onion epidermal cells.|; Symbols: LOC_OS02G14910|; Description: bZIP transcription factor family protein, putative, expressed|;	0.0	0.0	0.0	-3.88
r1_l24480_t1	AT3G58120;OS02G14910; Symbols: ATBZIP61|BZIP61|; Description: Encodes a member of the BZIP family of transcription factors. Forms heterodimers with the related protein AtbZIP34. Binds to G-boxes in vitro and is localized to the nucleus in onion epidermal cells.|; Symbols: LOC_OS02G14910|; Description: bZIP transcription factor family protein, putative, expressed|;	1.11	0.0	0.0	-4.27
