# Supplementary material for: Drought Tolerance Conferred to Sugarcane by Association with Gluconacetobacter diazotrophicus: A Transcriptomic View of Hormone Pathways
Source: PLoS One. 2014 Dec 9;9(12):e114744. doi: 10.1371/journal.pone.0114744 (PMC4260876; doi:10.1371/journal.pone.0114744)
Supplement: Table S5 — Drought molecular markers annotated in Drought and Bacteria&Drought datasets. (XLSX) [file pone.0114744.s007.xlsx]

## Sheet: Plan1
	Table S5. Drought molecular markers annotated in Drought and Bacteria&Drought datasets.
						Drought DE			Bacteria&Drought DE
	gene name	Organism	Accession number	Reference	ID RT	Root	Shoot		Root	Shoot
	ABA metabolism
	zeaxanthin epoxidase (ZEP)	Sugarcane	CA117419	Rodrigues et al 2011	r1_l20127_t1	1.041	ns		ns	ns
	NCED3	A. thaliana	AT3G14440	Behnam et al 2013	r1_l8751_t1	1.537	ns		-1.837	ns
					r2_l7450_t18	1.082	ns		ns	ns
	PP2C			Bhaskara et al 2012
	HAI3/PP2C	A. thaliana	AT2G29380		r1_l34217_t1	ns	1.202		ns	ns
					r2_l20385_t22	ns	1.102		ns	ns
	HVA22E	A. thaliana	AT5G50720	Chen et al 2003	r1_l58358_t1	ns	1.038		ns	1.17
					r2_l11029_t7	ns	1.235		ns	1.14
	Transcription Factors responsive to stress
	AP2/ERFs TFs
	ERF3	A. thaliana	AT1G50640	Zhang et al 2009	r1_l12936_t1	1.78	1.58		ns	ns
					r1_l2576_t1	ns	1.2		ns	ns
	ERF7	A. thaliana	AT3G20310		r1_l3102_t3	1.02	1.13		ns	ns
					r1_l2938_t3	1.51	1.84		ns	ns
					r2_l11720_t11	1.43	1.61		ns	ns
	ERF8	A. thaliana	AT1G53170		r2_l5420_t2	ns	2.08		ns	ns
	DRE binding TFs
	(homologous to OsDREB2/AAP70033)
	CBF3/DREB1A	A. thaliana	AT4G25480	Kasuga et al 2004	r1_l1408_t2	2.142	3.005		-2.928	ns
					r1_l3179_t1	3.008	2.279		ns	-1.87
					r1_l6917_t2	1	2.931		ns	-4.89
					r1_l88_t1	2.315	1.618		ns	ns
					r2_l4653_t10	3.621	3.199		ns	ns
	CBF1/DREB1B	A. thaliana	AT4G25490	Tsai-Hung Hsieh et al 2002	r2_l16796_t3	3.827	3.516		ns	-1.04
	LEA
	LEA14	A. thaliana	AT1G01470	Huang et al 2008	r2_l13662_t2	1.768	ns		6.24	1.55
	NAC
	SNAC1/ NAC domain-containing protein 67	O. sativa	AK067690	Jeong et al 2010	r1_l1866_t11	ns	1.695		ns	ns
	Stress-induced genes
	dehydrin	Sugarcane	CA124270	Gentile et al 2013	r1_l18628_t1	2.296	2.917		2.921	ns
	Early Responsive to Dehydration
	ERD15	A. thaliana	At2g41430	Kiyosue et al 1994	r1_l15430_t1	2.423	ns		ns	ns
					r1_l3925_t2	ns	1.005		ns	ns
	ERD1				r1_l26389_t2	ns	ns		-1.206	ns
					r1_l6390_t2	ns	ns		-1.084	2.99
					r1_l31351_t1	ns	ns		-1	ns
	Responsive to Dehydration
	RD20A	A. thaliana	AT2G33380	Takahashi et al 2000	r1_l4012_t1	ns	2.544		ns	ns
					r2_l8437_t21	ns	2.545		-1.043	ns
	RD22				r1_l56448_t1	ns	1.133		ns	ns
					r2_l1357_t15	ns	1.166		-1.151	ns
